# Supplementary material for: Zero budget natural farming components Jeevamrit and Beejamrit augment Spinacia oleracea L. (spinach) growth by ameliorating the negative impacts of the salt and drought stress
Source: Front Microbiol. 2024 Mar 12;15:1326390. doi: 10.3389/fmicb.2024.1326390 (PMC10963433; doi:10.3389/fmicb.2024.1326390)
Supplement: Supplementary file 1 [file Table_1.xlsx]

## Sheet: Supplementary Table 1
Supplementary Table 1 Data used for the PCA analysis.
Treatments	Control	Salt(4)	Salt(4)+JB	Salt(6)	Salt (6)+JB	Drought(M)	Drought(M)+JB	Drought(S)	Drought(S)+JB
Germination (%)	70	50	80	30	60	40	70	20	60
Leaf Area (cm2)	78.59	43.99	85.1	37.22	80.09	51.61	84.74	44.85	74.24
Shoot Length (cm)	9.31	8.37	9.4	8.24	9.22	8.28	9.63	8.96	9.5
Root Length (cm)	12.5	10.4	15.1	10.7	11.6	10.5	14.8	10.7	11.8
Shoot Fresh Weight (g)	2.14	1.35	2.58	1.03	1.75	1.2	2.05	0.99	1.84
Shoot Dry Weight (g)	1.56	0.98	1.88	0.75	1.27	0.87	1.49	0.72	1.34
Root Fresh Weight (g)	1.14	0.72	1.21	0.55	0.93	0.64	1.09	0.53	0.98
Root Dry Weight (g)	0.83	0.41	0.96	0.21	0.64	0.39	0.8	0.15	0.67
Vigour Index	2324	1450	2880	870	1926	1156	2534	612	1974
