# Supplementary material for: Zero budget natural farming components Jeevamrit and Beejamrit augment Spinacia oleracea L. (spinach) growth by ameliorating the negative impacts of the salt and drought stress
Source: Front Microbiol. 2024 Mar 12;15:1326390. doi: 10.3389/fmicb.2024.1326390 (PMC10963433; doi:10.3389/fmicb.2024.1326390)
Supplement: Supplementary file 2 [file Table_2.xlsx]

## Sheet: Supplementary Table 2
Supplementary Table 2 Results of the PCA analysis.
#Component	Control	Salt(4)	Salt(4)+JB	Salt(6)	Salt (6)+JB	Drought(M)	Drought(M)+JB	Drought(S)	Drought(S)+JB
#Std. deviation	3	0.03677	0.007464	0.004356	0.0005256	7.854e-05	2.298e-05	6.37e-06	1.264e-17
#Proportion of variance explained	0.9998	0.0001502	6.19e-06	2.108e-06	3.07e-08	6.855e-10	5.87e-11	4.509e-12	1.776e-35
#Loadings	1	2	3	4	5	6	7	8	9
Control	0.3334	0.1849	0.1541	0.1104	-0.1475	0.1993	-0.3999	-0.7648	0.1114
Salt(4)	0.3333	0.2848	-0.5344	-0.000345	-0.5043	-0.08136	0.1524	0.1693	0.4575
Salt(4)+JB	0.3333	0.2859	0.3209	-0.3689	0.1482	0.6443	0.274	0.2299	0.05527
Salt(6)	0.3334	-0.05209	-0.5203	-0.4492	0.2596	-0.01943	-0.405	0.05814	-0.4224
Salt (6)+JB	0.3334	-0.01455	0.1889	0.5389	0.104	0.04602	-0.5119	0.5296	0.08464
Drought(M)	0.3334	-0.08941	-0.2915	0.4438	0.5712	0.01076	0.4722	-0.2211	0.02857
Drought(M)+JB	0.3334	0.1817	0.3902	-0.3053	0.231	-0.714	0.04995	-0.00217	0.2114
Drought(S)	0.3332	-0.867	0.12	-0.1702	-0.2197	0.06321	0.07841	-0.01963	0.1872
Drought(S)+JB	0.3334	0.08545	0.1721	0.201	-0.4427	-0.1487	0.2899	0.02077	-0.7134
#Scores	1	2	3	4	5	6	7	8	9
Control	-0.8145	0.01447	-0.01584	0.006621	0.0001326	3.337e-06	-5.079e-07	9.482e-09	2.776e-17
Salt(4)	-0.7297	-0.09219	0.003763	0.003076	5.813e-05	6.84e-07	-2.18e-07	1.209e-08	5.551e-17
Salt(4)+JB	-1.042	-0.005603	-0.00473	-0.004803	-0.001204	-1.862e-05	4.847e-06	7.565e-08	1.388e-16
Salt(6)	-1.025	-0.009025	-0.005836	-0.008457	0.0008387	3.919e-06	-1.515e-06	-5.75e-08	1.11e-16
Salt (6)+JB	-1.091	0.02134	0.005335	0.0006924	-3.513e-05	0.0001496	2.014e-06	-1.001e-05	1.11e-16
Drought(M)	-1.094	0.02189	0.00546	0.000807	1.052e-05	6.979e-05	-3.02e-06	1.459e-05	1.11e-16
Drought(M)+JB	-1.096	0.02222	0.005483	0.0009596	2.111e-05	-0.0001025	-4.656e-05	-2.969e-06	5.551e-17
Drought(S)	-1.098	0.02355	0.005961	0.00134	0.0001841	-0.000106	4.494e-05	-1.657e-06	1.11e-16
Drought(S)+JB	7.991	0.00336	0.0004097	-0.0002353	-5.805e-06	-1.633e-07	1.78e-08	6.973e-10	-6.661e-16
