# Supplementary material for: Zero budget natural farming components Jeevamrit and Beejamrit augment Spinacia oleracea L. (spinach) growth by ameliorating the negative impacts of the salt and drought stress
Source: Front Microbiol. 2024 Mar 12;15:1326390. doi: 10.3389/fmicb.2024.1326390 (PMC10963433; doi:10.3389/fmicb.2024.1326390)
Supplement: Supplementary file 3 [file Table_3.xlsx]

## Sheet: Supplementary Table 3
Supplementary Table 3 Morphological and biochemical characteristics of isolates.
Test	Isolates	Column1	Column2	Column3	Column4
	Enterococcus faecalis	Bacillus tequilensis	Shigella sonnei	Morganella morganii	Bacillus tropicus
Gram’s staining	+ve	+ve	-ve	-ve	+ve
Shape	Cocci	Rod	Rod	Rod	Rod
Spore	Non-sporing	Spore forming	Non-sporing	Spore forming	Spore forming
Motility	Non-motile	Motile	Non-motile	Motile	Motile
Indole	-ve	-ve	+ve	+ve	-ve
Voges-Proskauer	+ve	+ve	-ve	-ve	+ve
H2S production	-ve	-ve	-ve	+ve	-ve
Methyl red	+ve	-ve	+ve	+ve	-ve
Citrate utilization	-ve	+ve	-ve	-ve	+ve
Nitrate reduction	+ve	-ve	+ve	-ve	+ve
Gelatin hydrolysis	+ve	+ve	-ve	-ve	+ve
Urea hydrolysis	-ve	-ve	-ve	+ve	-ve
Oxidase	-ve	+ve	-ve	-ve	+ve
Catalase production	-ve	+ve	-ve	+ve	+ve
Sugar fermentation	Maltose	+ve	+ve	+ve	-ve
	Sucrose	+ve	+ve	-ve	-ve
	Mannose	+ve	+ve	+ve	+ve
	Lactose	+ve	+ve	-ve	-ve
	Glucose	+ve	+ve	+ve	+ve
	Fructose	+ve	+ve	+ve	+ve
	Mannitol	+ve	-ve	+ve	-ve
	Raffinose	-ve	-ve	-ve	-ve
	Sorbitol	+ve	+ve	+ve	-ve
	Xylose	-ve	+ve	-ve	+ve
	Maltose	+ve	+ve	+ve	-ve
(+) = Positive and (-) = Negative
