# Supplementary material for: Zero budget natural farming components Jeevamrit and Beejamrit augment Spinacia oleracea L. (spinach) growth by ameliorating the negative impacts of the salt and drought stress
Source: Front Microbiol. 2024 Mar 12;15:1326390. doi: 10.3389/fmicb.2024.1326390 (PMC10963433; doi:10.3389/fmicb.2024.1326390)
Supplement: Supplementary file 4 [file Table_4.xlsx]

## Sheet: Supplementary Table 4
Supplementary Table 4 Details about the identified bacterial isolates.
Isolates	Query cover	% Identity	Accession Code
Bacillus tequilensis AJ5	100	97.43	OR259430
Bacillus tropicus AJ8	100	99	OR260075
Enterococcus faecalis AJ9	99	98	OR260088
Shigella sonnei AJ10	100	98.29	OR260095
Morganella morganii AJ12	100	98.4	OR260272
