# Supplementary material for: Zero budget natural farming components Jeevamrit and Beejamrit augment Spinacia oleracea L. (spinach) growth by ameliorating the negative impacts of the salt and drought stress
Source: Front Microbiol. 2024 Mar 12;15:1326390. doi: 10.3389/fmicb.2024.1326390 (PMC10963433; doi:10.3389/fmicb.2024.1326390)
Supplement: Supplementary file 5 [file Table_5.xlsx]

## Sheet: Supplementary Table 5
Supplementary Table 5 Pairwise Patristic Distances Between Sequences. Patristic distances between pairs of sequences are shown. Analyses were conducted using the Tamura-Nei model. This analysis involved 48 nucleotide sequences. Codon positions included were 1st+2nd+3rd+Noncoding. There were a total of 34376 positions in the final dataset. Evolutionary analyses were conducted in MEGA11.
Species 1	Species 2	Patristic Distance
B.subtilis OTEB25 KT265078	B.tequilensis OTEB24 KT265077	0.0398796
B.subtilis OTEB25 KT265078	Bacillus sp. HV1 MG561936	0.0537138
B.subtilis OTEB25 KT265078	B.tequilensis O19 MN988863	0.0543243
B.subtilis OTEB25 KT265078	B.tequilensis HL2 MN907415	0.0836791
B.subtilis OTEB25 KT265078	B.subtilis S-8 MT588731	0.0560427
B.subtilis OTEB25 KT265078	Bacillus sp. CP-E1 MN880211	0.0778849
B.subtilis OTEB25 KT265078	B.tequilensis HB10 MT186230	0.0511861
B.subtilis OTEB25 KT265078	B.tequilensis T25 OQ406116	0.045104
B.subtilis OTEB25 KT265078	B.subtilis SWAM-23Aq OK626691	0.0591454
B.subtilis OTEB25 KT265078	B.tropicus AJ8 OR260075	0.127884
B.subtilis OTEB25 KT265078	B.tropicus NIBSM-PR4 MK342209	0.133118
B.subtilis OTEB25 KT265078	B.tropicus NIBSM-PR9 MK342214	0.125418
B.subtilis OTEB25 KT265078	B.tropicus CMFRI	0.1226
B.subtilis OTEB25 KT265078	B.tropicus SN5-10 MT071718	0.1226
B.subtilis OTEB25 KT265078	B.tropicus ISP161A MT611943	0.1226
B.subtilis OTEB25 KT265078	E.faecalis AJ9 OR260088	0.190363
B.subtilis OTEB25 KT265078	Enterococcus sp. ZM06 OQ587824	0.250274
B.subtilis OTEB25 KT265078	Enterococcus sp. ZM15 OQ587833	0.197235
B.subtilis OTEB25 KT265078	E.faecalis O40 OQ405987	0.191406
B.subtilis OTEB25 KT265078	Enterococcus sp. hasL.6 OM986908	0.185873
B.subtilis OTEB25 KT265078	E.faecalis BAU	0.18625
B.subtilis OTEB25 KT265078	E.faecalis LB-1 OQ651979	0.18625
B.subtilis OTEB25 KT265078	E.faecalis O35 OQ405982	0.190054
B.subtilis OTEB25 KT265078	E.faecalis EFs-QH219-35 OQ406242	0.187756
B.subtilis OTEB25 KT265078	E.faecalis Awawing01 MH301307	0.170552
B.subtilis OTEB25 KT265078	E.fergusonii CEMTC-7000	0.400826
B.subtilis OTEB25 KT265078	S.flexneri A6 GQ304782	0.404385
B.subtilis OTEB25 KT265078	Escherichia sp. SCU-B2 MN211527	0.398495
B.subtilis OTEB25 KT265078	S.sonnei 1915 MT597734	0.410122
B.subtilis OTEB25 KT265078	S.sonnei 1658 MT597535	0.40546
B.subtilis OTEB25 KT265078	S.sonnei Uyi-30 MT507223	0.408299
B.subtilis OTEB25 KT265078	S.sonnei O190087 MT262990	0.410991
B.subtilis OTEB25 KT265078	E.coli UFV-145 MN546000	0.407713
B.subtilis OTEB25 KT265078	Shigella sp. NCCP-2315 LC705351	0.412473
B.subtilis OTEB25 KT265078	S.sonnei AJ10 OR260095	0.402709
B.subtilis OTEB25 KT265078	Morganella sp. PX12-19 OP782105	0.411387
B.subtilis OTEB25 KT265078	Morganella sp. WWTP-0321-AS-MB50-D4 OQ160666	0.403714
B.subtilis OTEB25 KT265078	M.morganii AJ12 OR260272	0.409838
B.subtilis OTEB25 KT265078	M.morganii M2-4-2 MW375532	0.42424
B.subtilis OTEB25 KT265078	M.morganii FITMJ-15 MN262231	0.406209
B.subtilis OTEB25 KT265078	M.morganii ZW59-1 JX393016	0.422143
B.subtilis OTEB25 KT265078	M.morganii RBS11 OQ644263	0.421124
B.subtilis OTEB25 KT265078	M.morganii MS1 MG654671	0.411387
B.subtilis OTEB25 KT265078	M.morganii 34Kp1 KT825803	0.411387
B.subtilis OTEB25 KT265078	M.morganii subsp.morganii M01 ON459765	0.414688
B.subtilis OTEB25 KT265078	Campylobacter jejuni 99-7046 HM581889	1.39146
B.subtilis S-8 MT588731	Bacillus sp. CP-E1 MN880211	0.090231
B.subtilis S-8 MT588731	B.tequilensis HB10 MT186230	0.0635322
B.subtilis S-8 MT588731	B.tequilensis T25 OQ406116	0.05745
B.subtilis S-8 MT588731	B.subtilis SWAM-23Aq OK626691	0.0714915
B.subtilis S-8 MT588731	B.tropicus AJ8 OR260075	0.14023
B.subtilis S-8 MT588731	B.tropicus NIBSM-PR4 MK342209	0.145464
B.subtilis S-8 MT588731	B.tropicus NIBSM-PR9 MK342214	0.137764
B.subtilis S-8 MT588731	B.tropicus CMFRI	0.134946
B.subtilis S-8 MT588731	B.tropicus SN5-10 MT071718	0.134946
B.subtilis S-8 MT588731	B.tropicus ISP161A MT611943	0.134946
B.subtilis S-8 MT588731	E.faecalis AJ9 OR260088	0.202709
B.subtilis S-8 MT588731	Enterococcus sp. ZM06 OQ587824	0.26262
B.subtilis S-8 MT588731	Enterococcus sp. ZM15 OQ587833	0.209581
B.subtilis S-8 MT588731	E.faecalis O40 OQ405987	0.203752
B.subtilis S-8 MT588731	Enterococcus sp. hasL.6 OM986908	0.198219
B.subtilis S-8 MT588731	E.faecalis BAU	0.198596
B.subtilis S-8 MT588731	E.faecalis LB-1 OQ651979	0.198596
B.subtilis S-8 MT588731	E.faecalis O35 OQ405982	0.202401
B.subtilis S-8 MT588731	E.faecalis EFs-QH219-35 OQ406242	0.200102
B.subtilis S-8 MT588731	E.faecalis Awawing01 MH301307	0.182898
B.subtilis S-8 MT588731	E.fergusonii CEMTC-7000	0.413173
B.subtilis S-8 MT588731	S.flexneri A6 GQ304782	0.416732
B.subtilis S-8 MT588731	Escherichia sp. SCU-B2 MN211527	0.410841
B.subtilis S-8 MT588731	S.sonnei 1915 MT597734	0.422468
B.subtilis S-8 MT588731	S.sonnei 1658 MT597535	0.417806
B.subtilis S-8 MT588731	S.sonnei Uyi-30 MT507223	0.420645
B.subtilis S-8 MT588731	S.sonnei O190087 MT262990	0.423337
B.subtilis S-8 MT588731	E.coli UFV-145 MN546000	0.420059
B.subtilis S-8 MT588731	Shigella sp. NCCP-2315 LC705351	0.424819
B.subtilis S-8 MT588731	S.sonnei AJ10 OR260095	0.415055
B.subtilis S-8 MT588731	Morganella sp. PX12-19 OP782105	0.423733
B.subtilis S-8 MT588731	Morganella sp. WWTP-0321-AS-MB50-D4 OQ160666	0.41606
B.subtilis S-8 MT588731	M.morganii AJ12 OR260272	0.422184
B.subtilis S-8 MT588731	M.morganii M2-4-2 MW375532	0.436586
B.subtilis S-8 MT588731	M.morganii FITMJ-15 MN262231	0.418555
B.subtilis S-8 MT588731	M.morganii ZW59-1 JX393016	0.434489
B.subtilis S-8 MT588731	M.morganii RBS11 OQ644263	0.43347
B.subtilis S-8 MT588731	M.morganii MS1 MG654671	0.423733
B.subtilis S-8 MT588731	M.morganii 34Kp1 KT825803	0.423733
B.subtilis S-8 MT588731	M.morganii subsp.morganii M01 ON459765	0.427034
B.subtilis S-8 MT588731	Campylobacter jejuni 99-7046 HM581889	1.40381
B.subtilis SWAM-23Aq OK626691	B.tropicus AJ8 OR260075	0.0985049
B.subtilis SWAM-23Aq OK626691	B.tropicus NIBSM-PR4 MK342209	0.10374
B.subtilis SWAM-23Aq OK626691	B.tropicus NIBSM-PR9 MK342214	0.0960392
B.subtilis SWAM-23Aq OK626691	B.tropicus CMFRI	0.0932216
B.subtilis SWAM-23Aq OK626691	B.tropicus SN5-10 MT071718	0.0932215
B.subtilis SWAM-23Aq OK626691	B.tropicus ISP161A MT611943	0.0932216
B.subtilis SWAM-23Aq OK626691	E.faecalis AJ9 OR260088	0.160984
B.subtilis SWAM-23Aq OK626691	Enterococcus sp. ZM06 OQ587824	0.220896
B.subtilis SWAM-23Aq OK626691	Enterococcus sp. ZM15 OQ587833	0.167856
B.subtilis SWAM-23Aq OK626691	E.faecalis O40 OQ405987	0.162027
B.subtilis SWAM-23Aq OK626691	Enterococcus sp. hasL.6 OM986908	0.156494
B.subtilis SWAM-23Aq OK626691	E.faecalis BAU	0.156871
B.subtilis SWAM-23Aq OK626691	E.faecalis LB-1 OQ651979	0.156872
B.subtilis SWAM-23Aq OK626691	E.faecalis O35 OQ405982	0.160676
B.subtilis SWAM-23Aq OK626691	E.faecalis EFs-QH219-35 OQ406242	0.158377
B.subtilis SWAM-23Aq OK626691	E.faecalis Awawing01 MH301307	0.141173
B.subtilis SWAM-23Aq OK626691	E.fergusonii CEMTC-7000	0.371448
B.subtilis SWAM-23Aq OK626691	S.flexneri A6 GQ304782	0.375007
B.subtilis SWAM-23Aq OK626691	Escherichia sp. SCU-B2 MN211527	0.369117
B.subtilis SWAM-23Aq OK626691	S.sonnei 1915 MT597734	0.380743
B.subtilis SWAM-23Aq OK626691	S.sonnei 1658 MT597535	0.376081
B.subtilis SWAM-23Aq OK626691	S.sonnei Uyi-30 MT507223	0.37892
B.subtilis SWAM-23Aq OK626691	S.sonnei O190087 MT262990	0.381612
B.subtilis SWAM-23Aq OK626691	E.coli UFV-145 MN546000	0.378334
B.subtilis SWAM-23Aq OK626691	Shigella sp. NCCP-2315 LC705351	0.383094
B.subtilis SWAM-23Aq OK626691	S.sonnei AJ10 OR260095	0.37333
B.subtilis SWAM-23Aq OK626691	Morganella sp. PX12-19 OP782105	0.382008
B.subtilis SWAM-23Aq OK626691	Morganella sp. WWTP-0321-AS-MB50-D4 OQ160666	0.374335
B.subtilis SWAM-23Aq OK626691	M.morganii AJ12 OR260272	0.38046
B.subtilis SWAM-23Aq OK626691	M.morganii M2-4-2 MW375532	0.394862
B.subtilis SWAM-23Aq OK626691	M.morganii FITMJ-15 MN262231	0.37683
B.subtilis SWAM-23Aq OK626691	M.morganii ZW59-1 JX393016	0.392765
B.subtilis SWAM-23Aq OK626691	M.morganii RBS11 OQ644263	0.391746
B.subtilis SWAM-23Aq OK626691	M.morganii MS1 MG654671	0.382008
B.subtilis SWAM-23Aq OK626691	M.morganii 34Kp1 KT825803	0.382008
B.subtilis SWAM-23Aq OK626691	M.morganii subsp.morganii M01 ON459765	0.385309
B.subtilis SWAM-23Aq OK626691	Campylobacter jejuni 99-7046 HM581889	1.36208
B.tequilensis AJ5 OR259430	B.subtilis OTEB25 KT265078	0.0557306
B.tequilensis AJ5 OR259430	B.tequilensis OTEB24 KT265077	0.0608235
B.tequilensis AJ5 OR259430	Bacillus sp. HV1 MG561936	0.018717
B.tequilensis AJ5 OR259430	B.tequilensis O19 MN988863	0.0663582
B.tequilensis AJ5 OR259430	B.tequilensis HL2 MN907415	0.0957131
B.tequilensis AJ5 OR259430	B.subtilis S-8 MT588731	0.0680761
B.tequilensis AJ5 OR259430	Bacillus sp. CP-E1 MN880211	0.0899189
B.tequilensis AJ5 OR259430	B.tequilensis HB10 MT186230	0.0632201
B.tequilensis AJ5 OR259430	B.tequilensis T25 OQ406116	0.0571379
B.tequilensis AJ5 OR259430	B.subtilis SWAM-23Aq OK626691	0.0711794
B.tequilensis AJ5 OR259430	B.tropicus AJ8 OR260075	0.139918
B.tequilensis AJ5 OR259430	B.tropicus NIBSM-PR4 MK342209	0.145152
B.tequilensis AJ5 OR259430	B.tropicus NIBSM-PR9 MK342214	0.137452
B.tequilensis AJ5 OR259430	B.tropicus CMFRI	0.134634
B.tequilensis AJ5 OR259430	B.tropicus SN5-10 MT071718	0.134634
B.tequilensis AJ5 OR259430	B.tropicus ISP161A MT611943	0.134634
B.tequilensis AJ5 OR259430	E.faecalis AJ9 OR260088	0.202396
B.tequilensis AJ5 OR259430	Enterococcus sp. ZM06 OQ587824	0.262308
B.tequilensis AJ5 OR259430	Enterococcus sp. ZM15 OQ587833	0.209269
B.tequilensis AJ5 OR259430	E.faecalis O40 OQ405987	0.20344
B.tequilensis AJ5 OR259430	Enterococcus sp. hasL.6 OM986908	0.197907
B.tequilensis AJ5 OR259430	E.faecalis BAU	0.198284
B.tequilensis AJ5 OR259430	E.faecalis LB-1 OQ651979	0.198284
B.tequilensis AJ5 OR259430	E.faecalis O35 OQ405982	0.202088
B.tequilensis AJ5 OR259430	E.faecalis EFs-QH219-35 OQ406242	0.19979
B.tequilensis AJ5 OR259430	E.faecalis Awawing01 MH301307	0.182586
B.tequilensis AJ5 OR259430	E.fergusonii CEMTC-7000	0.41286
B.tequilensis AJ5 OR259430	S.flexneri A6 GQ304782	0.416419
B.tequilensis AJ5 OR259430	Escherichia sp. SCU-B2 MN211527	0.410529
B.tequilensis AJ5 OR259430	S.sonnei 1915 MT597734	0.422156
B.tequilensis AJ5 OR259430	S.sonnei 1658 MT597535	0.417494
B.tequilensis AJ5 OR259430	S.sonnei Uyi-30 MT507223	0.420333
B.tequilensis AJ5 OR259430	S.sonnei O190087 MT262990	0.423025
B.tequilensis AJ5 OR259430	E.coli UFV-145 MN546000	0.419747
B.tequilensis AJ5 OR259430	Shigella sp. NCCP-2315 LC705351	0.424507
B.tequilensis AJ5 OR259430	S.sonnei AJ10 OR260095	0.414743
B.tequilensis AJ5 OR259430	Morganella sp. PX12-19 OP782105	0.423421
B.tequilensis AJ5 OR259430	Morganella sp. WWTP-0321-AS-MB50-D4 OQ160666	0.415748
B.tequilensis AJ5 OR259430	M.morganii AJ12 OR260272	0.421872
B.tequilensis AJ5 OR259430	M.morganii M2-4-2 MW375532	0.436274
B.tequilensis AJ5 OR259430	M.morganii FITMJ-15 MN262231	0.418243
B.tequilensis AJ5 OR259430	M.morganii ZW59-1 JX393016	0.434177
B.tequilensis AJ5 OR259430	M.morganii RBS11 OQ644263	0.433158
B.tequilensis AJ5 OR259430	M.morganii MS1 MG654671	0.423421
B.tequilensis AJ5 OR259430	M.morganii 34Kp1 KT825803	0.423421
B.tequilensis AJ5 OR259430	M.morganii subsp.morganii M01 ON459765	0.426722
B.tequilensis AJ5 OR259430	Campylobacter jejuni 99-7046 HM581889	1.4035
B.tequilensis HB10 MT186230	B.tequilensis T25 OQ406116	0.00608244
B.tequilensis HB10 MT186230	B.subtilis SWAM-23Aq OK626691	0.0218074
B.tequilensis HB10 MT186230	B.tropicus AJ8 OR260075	0.0766978
B.tequilensis HB10 MT186230	B.tropicus NIBSM-PR4 MK342209	0.0819325
B.tequilensis HB10 MT186230	B.tropicus NIBSM-PR9 MK342214	0.0742321
B.tequilensis HB10 MT186230	B.tropicus CMFRI	0.0714145
B.tequilensis HB10 MT186230	B.tropicus SN5-10 MT071718	0.0714144
B.tequilensis HB10 MT186230	B.tropicus ISP161A MT611943	0.0714145
B.tequilensis HB10 MT186230	E.faecalis AJ9 OR260088	0.139177
B.tequilensis HB10 MT186230	Enterococcus sp. ZM06 OQ587824	0.199089
B.tequilensis HB10 MT186230	Enterococcus sp. ZM15 OQ587833	0.146049
B.tequilensis HB10 MT186230	E.faecalis O40 OQ405987	0.14022
B.tequilensis HB10 MT186230	Enterococcus sp. hasL.6 OM986908	0.134687
B.tequilensis HB10 MT186230	E.faecalis BAU	0.135064
B.tequilensis HB10 MT186230	E.faecalis LB-1 OQ651979	0.135064
B.tequilensis HB10 MT186230	E.faecalis O35 OQ405982	0.138869
B.tequilensis HB10 MT186230	E.faecalis EFs-QH219-35 OQ406242	0.13657
B.tequilensis HB10 MT186230	E.faecalis Awawing01 MH301307	0.119366
B.tequilensis HB10 MT186230	E.fergusonii CEMTC-7000	0.349641
B.tequilensis HB10 MT186230	S.flexneri A6 GQ304782	0.3532
B.tequilensis HB10 MT186230	Escherichia sp. SCU-B2 MN211527	0.34731
B.tequilensis HB10 MT186230	S.sonnei 1915 MT597734	0.358936
B.tequilensis HB10 MT186230	S.sonnei 1658 MT597535	0.354274
B.tequilensis HB10 MT186230	S.sonnei Uyi-30 MT507223	0.357113
B.tequilensis HB10 MT186230	S.sonnei O190087 MT262990	0.359805
B.tequilensis HB10 MT186230	E.coli UFV-145 MN546000	0.356527
B.tequilensis HB10 MT186230	Shigella sp. NCCP-2315 LC705351	0.361287
B.tequilensis HB10 MT186230	S.sonnei AJ10 OR260095	0.351523
B.tequilensis HB10 MT186230	Morganella sp. PX12-19 OP782105	0.360201
B.tequilensis HB10 MT186230	Morganella sp. WWTP-0321-AS-MB50-D4 OQ160666	0.352528
B.tequilensis HB10 MT186230	M.morganii AJ12 OR260272	0.358652
B.tequilensis HB10 MT186230	M.morganii M2-4-2 MW375532	0.373054
B.tequilensis HB10 MT186230	M.morganii FITMJ-15 MN262231	0.355023
B.tequilensis HB10 MT186230	M.morganii ZW59-1 JX393016	0.370957
B.tequilensis HB10 MT186230	M.morganii RBS11 OQ644263	0.369938
B.tequilensis HB10 MT186230	M.morganii MS1 MG654671	0.360201
B.tequilensis HB10 MT186230	M.morganii 34Kp1 KT825803	0.360201
B.tequilensis HB10 MT186230	M.morganii subsp.morganii M01 ON459765	0.363502
B.tequilensis HB10 MT186230	Campylobacter jejuni 99-7046 HM581889	1.34028
B.tequilensis HL2 MN907415	B.subtilis S-8 MT588731	0.0960252
B.tequilensis HL2 MN907415	Bacillus sp. CP-E1 MN880211	0.0446862
B.tequilensis HL2 MN907415	B.tequilensis HB10 MT186230	0.0463411
B.tequilensis HL2 MN907415	B.tequilensis T25 OQ406116	0.040259
B.tequilensis HL2 MN907415	B.subtilis SWAM-23Aq OK626691	0.0520259
B.tequilensis HL2 MN907415	B.tropicus AJ8 OR260075	0.123039
B.tequilensis HL2 MN907415	B.tropicus NIBSM-PR4 MK342209	0.128273
B.tequilensis HL2 MN907415	B.tropicus NIBSM-PR9 MK342214	0.120573
B.tequilensis HL2 MN907415	B.tropicus CMFRI	0.117755
B.tequilensis HL2 MN907415	B.tropicus SN5-10 MT071718	0.117755
B.tequilensis HL2 MN907415	B.tropicus ISP161A MT611943	0.117755
B.tequilensis HL2 MN907415	E.faecalis AJ9 OR260088	0.185518
B.tequilensis HL2 MN907415	Enterococcus sp. ZM06 OQ587824	0.245429
B.tequilensis HL2 MN907415	Enterococcus sp. ZM15 OQ587833	0.19239
B.tequilensis HL2 MN907415	E.faecalis O40 OQ405987	0.186561
B.tequilensis HL2 MN907415	Enterococcus sp. hasL.6 OM986908	0.181028
B.tequilensis HL2 MN907415	E.faecalis BAU	0.181405
B.tequilensis HL2 MN907415	E.faecalis LB-1 OQ651979	0.181405
B.tequilensis HL2 MN907415	E.faecalis O35 OQ405982	0.185209
B.tequilensis HL2 MN907415	E.faecalis EFs-QH219-35 OQ406242	0.182911
B.tequilensis HL2 MN907415	E.faecalis Awawing01 MH301307	0.165707
B.tequilensis HL2 MN907415	E.fergusonii CEMTC-7000	0.395981
B.tequilensis HL2 MN907415	S.flexneri A6 GQ304782	0.39954
B.tequilensis HL2 MN907415	Escherichia sp. SCU-B2 MN211527	0.39365
B.tequilensis HL2 MN907415	S.sonnei 1915 MT597734	0.405277
B.tequilensis HL2 MN907415	S.sonnei 1658 MT597535	0.400615
B.tequilensis HL2 MN907415	S.sonnei Uyi-30 MT507223	0.403454
B.tequilensis HL2 MN907415	S.sonnei O190087 MT262990	0.406146
B.tequilensis HL2 MN907415	E.coli UFV-145 MN546000	0.402868
B.tequilensis HL2 MN907415	Shigella sp. NCCP-2315 LC705351	0.407628
B.tequilensis HL2 MN907415	S.sonnei AJ10 OR260095	0.397864
B.tequilensis HL2 MN907415	Morganella sp. PX12-19 OP782105	0.406542
B.tequilensis HL2 MN907415	Morganella sp. WWTP-0321-AS-MB50-D4 OQ160666	0.398869
B.tequilensis HL2 MN907415	M.morganii AJ12 OR260272	0.404993
B.tequilensis HL2 MN907415	M.morganii M2-4-2 MW375532	0.419395
B.tequilensis HL2 MN907415	M.morganii FITMJ-15 MN262231	0.401364
B.tequilensis HL2 MN907415	M.morganii ZW59-1 JX393016	0.417298
B.tequilensis HL2 MN907415	M.morganii RBS11 OQ644263	0.416279
B.tequilensis HL2 MN907415	M.morganii MS1 MG654671	0.406542
B.tequilensis HL2 MN907415	M.morganii 34Kp1 KT825803	0.406542
B.tequilensis HL2 MN907415	M.morganii subsp.morganii M01 ON459765	0.409843
B.tequilensis HL2 MN907415	Campylobacter jejuni 99-7046 HM581889	1.38662
B.tequilensis O19 MN988863	B.tequilensis HL2 MN907415	0.0494793
B.tequilensis O19 MN988863	B.subtilis S-8 MT588731	0.0666703
B.tequilensis O19 MN988863	Bacillus sp. CP-E1 MN880211	0.0436851
B.tequilensis O19 MN988863	B.tequilensis HB10 MT186230	0.0126616
B.tequilensis O19 MN988863	B.tequilensis T25 OQ406116	0.0092206
B.tequilensis O19 MN988863	B.subtilis SWAM-23Aq OK626691	0.0249456
B.tequilensis O19 MN988863	B.tropicus AJ8 OR260075	0.0893591
B.tequilensis O19 MN988863	B.tropicus NIBSM-PR4 MK342209	0.0945937
B.tequilensis O19 MN988863	B.tropicus NIBSM-PR9 MK342214	0.0868933
B.tequilensis O19 MN988863	B.tropicus CMFRI	0.0840758
B.tequilensis O19 MN988863	B.tropicus SN5-10 MT071718	0.0840756
B.tequilensis O19 MN988863	B.tropicus ISP161A MT611943	0.0840758
B.tequilensis O19 MN988863	E.faecalis AJ9 OR260088	0.151838
B.tequilensis O19 MN988863	Enterococcus sp. ZM06 OQ587824	0.21175
B.tequilensis O19 MN988863	Enterococcus sp. ZM15 OQ587833	0.15871
B.tequilensis O19 MN988863	E.faecalis O40 OQ405987	0.152881
B.tequilensis O19 MN988863	Enterococcus sp. hasL.6 OM986908	0.147348
B.tequilensis O19 MN988863	E.faecalis BAU	0.147725
B.tequilensis O19 MN988863	E.faecalis LB-1 OQ651979	0.147726
B.tequilensis O19 MN988863	E.faecalis O35 OQ405982	0.15153
B.tequilensis O19 MN988863	E.faecalis EFs-QH219-35 OQ406242	0.149231
B.tequilensis O19 MN988863	E.faecalis Awawing01 MH301307	0.132027
B.tequilensis O19 MN988863	E.fergusonii CEMTC-7000	0.362302
B.tequilensis O19 MN988863	S.flexneri A6 GQ304782	0.365861
B.tequilensis O19 MN988863	Escherichia sp. SCU-B2 MN211527	0.359971
B.tequilensis O19 MN988863	S.sonnei 1915 MT597734	0.371597
B.tequilensis O19 MN988863	S.sonnei 1658 MT597535	0.366935
B.tequilensis O19 MN988863	S.sonnei Uyi-30 MT507223	0.369774
B.tequilensis O19 MN988863	S.sonnei O190087 MT262990	0.372466
B.tequilensis O19 MN988863	E.coli UFV-145 MN546000	0.369188
B.tequilensis O19 MN988863	Shigella sp. NCCP-2315 LC705351	0.373948
B.tequilensis O19 MN988863	S.sonnei AJ10 OR260095	0.364185
B.tequilensis O19 MN988863	Morganella sp. PX12-19 OP782105	0.372862
B.tequilensis O19 MN988863	Morganella sp. WWTP-0321-AS-MB50-D4 OQ160666	0.365189
B.tequilensis O19 MN988863	M.morganii AJ12 OR260272	0.371314
B.tequilensis O19 MN988863	M.morganii M2-4-2 MW375532	0.385716
B.tequilensis O19 MN988863	M.morganii FITMJ-15 MN262231	0.367684
B.tequilensis O19 MN988863	M.morganii ZW59-1 JX393016	0.383619
B.tequilensis O19 MN988863	M.morganii RBS11 OQ644263	0.3826
B.tequilensis O19 MN988863	M.morganii MS1 MG654671	0.372862
B.tequilensis O19 MN988863	M.morganii 34Kp1 KT825803	0.372862
B.tequilensis O19 MN988863	M.morganii subsp.morganii M01 ON459765	0.376163
B.tequilensis O19 MN988863	Campylobacter jejuni 99-7046 HM581889	1.35294
B.tequilensis OTEB24 KT265077	Bacillus sp. HV1 MG561936	0.0588067
B.tequilensis OTEB24 KT265077	B.tequilensis O19 MN988863	0.0594171
B.tequilensis OTEB24 KT265077	B.tequilensis HL2 MN907415	0.088772
B.tequilensis OTEB24 KT265077	B.subtilis S-8 MT588731	0.0611356
B.tequilensis OTEB24 KT265077	Bacillus sp. CP-E1 MN880211	0.0829778
B.tequilensis OTEB24 KT265077	B.tequilensis HB10 MT186230	0.056279
B.tequilensis OTEB24 KT265077	B.tequilensis T25 OQ406116	0.0501968
B.tequilensis OTEB24 KT265077	B.subtilis SWAM-23Aq OK626691	0.0642383
B.tequilensis OTEB24 KT265077	B.tropicus AJ8 OR260075	0.132976
B.tequilensis OTEB24 KT265077	B.tropicus NIBSM-PR4 MK342209	0.138211
B.tequilensis OTEB24 KT265077	B.tropicus NIBSM-PR9 MK342214	0.130511
B.tequilensis OTEB24 KT265077	B.tropicus CMFRI	0.127693
B.tequilensis OTEB24 KT265077	B.tropicus SN5-10 MT071718	0.127693
B.tequilensis OTEB24 KT265077	B.tropicus ISP161A MT611943	0.127693
B.tequilensis OTEB24 KT265077	E.faecalis AJ9 OR260088	0.195455
B.tequilensis OTEB24 KT265077	Enterococcus sp. ZM06 OQ587824	0.255367
B.tequilensis OTEB24 KT265077	Enterococcus sp. ZM15 OQ587833	0.202328
B.tequilensis OTEB24 KT265077	E.faecalis O40 OQ405987	0.196499
B.tequilensis OTEB24 KT265077	Enterococcus sp. hasL.6 OM986908	0.190966
B.tequilensis OTEB24 KT265077	E.faecalis BAU	0.191343
B.tequilensis OTEB24 KT265077	E.faecalis LB-1 OQ651979	0.191343
B.tequilensis OTEB24 KT265077	E.faecalis O35 OQ405982	0.195147
B.tequilensis OTEB24 KT265077	E.faecalis EFs-QH219-35 OQ406242	0.192849
B.tequilensis OTEB24 KT265077	E.faecalis Awawing01 MH301307	0.175644
B.tequilensis OTEB24 KT265077	E.fergusonii CEMTC-7000	0.405919
B.tequilensis OTEB24 KT265077	S.flexneri A6 GQ304782	0.409478
B.tequilensis OTEB24 KT265077	Escherichia sp. SCU-B2 MN211527	0.403588
B.tequilensis OTEB24 KT265077	S.sonnei 1915 MT597734	0.415215
B.tequilensis OTEB24 KT265077	S.sonnei 1658 MT597535	0.410553
B.tequilensis OTEB24 KT265077	S.sonnei Uyi-30 MT507223	0.413392
B.tequilensis OTEB24 KT265077	S.sonnei O190087 MT262990	0.416083
B.tequilensis OTEB24 KT265077	E.coli UFV-145 MN546000	0.412805
B.tequilensis OTEB24 KT265077	Shigella sp. NCCP-2315 LC705351	0.417565
B.tequilensis OTEB24 KT265077	S.sonnei AJ10 OR260095	0.407802
B.tequilensis OTEB24 KT265077	Morganella sp. PX12-19 OP782105	0.41648
B.tequilensis OTEB24 KT265077	Morganella sp. WWTP-0321-AS-MB50-D4 OQ160666	0.408807
B.tequilensis OTEB24 KT265077	M.morganii AJ12 OR260272	0.414931
B.tequilensis OTEB24 KT265077	M.morganii M2-4-2 MW375532	0.429333
B.tequilensis OTEB24 KT265077	M.morganii FITMJ-15 MN262231	0.411302
B.tequilensis OTEB24 KT265077	M.morganii ZW59-1 JX393016	0.427236
B.tequilensis OTEB24 KT265077	M.morganii RBS11 OQ644263	0.426217
B.tequilensis OTEB24 KT265077	M.morganii MS1 MG654671	0.41648
B.tequilensis OTEB24 KT265077	M.morganii 34Kp1 KT825803	0.41648
B.tequilensis OTEB24 KT265077	M.morganii subsp.morganii M01 ON459765	0.419781
B.tequilensis OTEB24 KT265077	Campylobacter jejuni 99-7046 HM581889	1.39656
B.tequilensis T25 OQ406116	B.subtilis SWAM-23Aq OK626691	0.0157253
B.tequilensis T25 OQ406116	B.tropicus AJ8 OR260075	0.08278
B.tequilensis T25 OQ406116	B.tropicus NIBSM-PR4 MK342209	0.0880146
B.tequilensis T25 OQ406116	B.tropicus NIBSM-PR9 MK342214	0.0803142
B.tequilensis T25 OQ406116	B.tropicus CMFRI	0.0774966
B.tequilensis T25 OQ406116	B.tropicus SN5-10 MT071718	0.0774965
B.tequilensis T25 OQ406116	B.tropicus ISP161A MT611943	0.0774966
B.tequilensis T25 OQ406116	E.faecalis AJ9 OR260088	0.145259
B.tequilensis T25 OQ406116	Enterococcus sp. ZM06 OQ587824	0.205171
B.tequilensis T25 OQ406116	Enterococcus sp. ZM15 OQ587833	0.152131
B.tequilensis T25 OQ406116	E.faecalis O40 OQ405987	0.146302
B.tequilensis T25 OQ406116	Enterococcus sp. hasL.6 OM986908	0.140769
B.tequilensis T25 OQ406116	E.faecalis BAU	0.141146
B.tequilensis T25 OQ406116	E.faecalis LB-1 OQ651979	0.141147
B.tequilensis T25 OQ406116	E.faecalis O35 OQ405982	0.144951
B.tequilensis T25 OQ406116	E.faecalis EFs-QH219-35 OQ406242	0.142652
B.tequilensis T25 OQ406116	E.faecalis Awawing01 MH301307	0.125448
B.tequilensis T25 OQ406116	E.fergusonii CEMTC-7000	0.355723
B.tequilensis T25 OQ406116	S.flexneri A6 GQ304782	0.359282
B.tequilensis T25 OQ406116	Escherichia sp. SCU-B2 MN211527	0.353392
B.tequilensis T25 OQ406116	S.sonnei 1915 MT597734	0.365018
B.tequilensis T25 OQ406116	S.sonnei 1658 MT597535	0.360356
B.tequilensis T25 OQ406116	S.sonnei Uyi-30 MT507223	0.363195
B.tequilensis T25 OQ406116	S.sonnei O190087 MT262990	0.365887
B.tequilensis T25 OQ406116	E.coli UFV-145 MN546000	0.362609
B.tequilensis T25 OQ406116	Shigella sp. NCCP-2315 LC705351	0.367369
B.tequilensis T25 OQ406116	S.sonnei AJ10 OR260095	0.357605
B.tequilensis T25 OQ406116	Morganella sp. PX12-19 OP782105	0.366283
B.tequilensis T25 OQ406116	Morganella sp. WWTP-0321-AS-MB50-D4 OQ160666	0.35861
B.tequilensis T25 OQ406116	M.morganii AJ12 OR260272	0.364735
B.tequilensis T25 OQ406116	M.morganii M2-4-2 MW375532	0.379137
B.tequilensis T25 OQ406116	M.morganii FITMJ-15 MN262231	0.361105
B.tequilensis T25 OQ406116	M.morganii ZW59-1 JX393016	0.37704
B.tequilensis T25 OQ406116	M.morganii RBS11 OQ644263	0.376021
B.tequilensis T25 OQ406116	M.morganii MS1 MG654671	0.366283
B.tequilensis T25 OQ406116	M.morganii 34Kp1 KT825803	0.366283
B.tequilensis T25 OQ406116	M.morganii subsp.morganii M01 ON459765	0.369584
B.tequilensis T25 OQ406116	Campylobacter jejuni 99-7046 HM581889	1.34636
B.tropicus AJ8 OR260075	B.tropicus NIBSM-PR4 MK342209	0.0123159
B.tropicus AJ8 OR260075	B.tropicus NIBSM-PR9 MK342214	0.00246689
B.tropicus AJ8 OR260075	B.tropicus CMFRI	0.00528425
B.tropicus AJ8 OR260075	B.tropicus SN5-10 MT071718	0.00528409
B.tropicus AJ8 OR260075	B.tropicus ISP161A MT611943	0.00528425
B.tropicus AJ8 OR260075	E.faecalis AJ9 OR260088	0.123361
B.tropicus AJ8 OR260075	Enterococcus sp. ZM06 OQ587824	0.183273
B.tropicus AJ8 OR260075	Enterococcus sp. ZM15 OQ587833	0.130233
B.tropicus AJ8 OR260075	E.faecalis O40 OQ405987	0.124405
B.tropicus AJ8 OR260075	Enterococcus sp. hasL.6 OM986908	0.118872
B.tropicus AJ8 OR260075	E.faecalis BAU	0.119249
B.tropicus AJ8 OR260075	E.faecalis LB-1 OQ651979	0.119249
B.tropicus AJ8 OR260075	E.faecalis O35 OQ405982	0.123053
B.tropicus AJ8 OR260075	E.faecalis EFs-QH219-35 OQ406242	0.120754
B.tropicus AJ8 OR260075	E.faecalis Awawing01 MH301307	0.10355
B.tropicus AJ8 OR260075	E.fergusonii CEMTC-7000	0.333825
B.tropicus AJ8 OR260075	S.flexneri A6 GQ304782	0.337384
B.tropicus AJ8 OR260075	Escherichia sp. SCU-B2 MN211527	0.331494
B.tropicus AJ8 OR260075	S.sonnei 1915 MT597734	0.343121
B.tropicus AJ8 OR260075	S.sonnei 1658 MT597535	0.338459
B.tropicus AJ8 OR260075	S.sonnei Uyi-30 MT507223	0.341298
B.tropicus AJ8 OR260075	S.sonnei O190087 MT262990	0.343989
B.tropicus AJ8 OR260075	E.coli UFV-145 MN546000	0.340711
B.tropicus AJ8 OR260075	Shigella sp. NCCP-2315 LC705351	0.345471
B.tropicus AJ8 OR260075	S.sonnei AJ10 OR260095	0.335708
B.tropicus AJ8 OR260075	Morganella sp. PX12-19 OP782105	0.344386
B.tropicus AJ8 OR260075	Morganella sp. WWTP-0321-AS-MB50-D4 OQ160666	0.336713
B.tropicus AJ8 OR260075	M.morganii AJ12 OR260272	0.342837
B.tropicus AJ8 OR260075	M.morganii M2-4-2 MW375532	0.357239
B.tropicus AJ8 OR260075	M.morganii FITMJ-15 MN262231	0.339208
B.tropicus AJ8 OR260075	M.morganii ZW59-1 JX393016	0.355142
B.tropicus AJ8 OR260075	M.morganii RBS11 OQ644263	0.354123
B.tropicus AJ8 OR260075	M.morganii MS1 MG654671	0.344386
B.tropicus AJ8 OR260075	M.morganii 34Kp1 KT825803	0.344386
B.tropicus AJ8 OR260075	M.morganii subsp.morganii M01 ON459765	0.347687
B.tropicus AJ8 OR260075	Campylobacter jejuni 99-7046 HM581889	1.32446
B.tropicus CMFRI	B.tropicus SN5-10 MT071718	4.69195e-07
B.tropicus CMFRI	B.tropicus ISP161A MT611943	3.12796e-07
B.tropicus CMFRI	E.faecalis AJ9 OR260088	0.118078
B.tropicus CMFRI	Enterococcus sp. ZM06 OQ587824	0.17799
B.tropicus CMFRI	Enterococcus sp. ZM15 OQ587833	0.12495
B.tropicus CMFRI	E.faecalis O40 OQ405987	0.119121
B.tropicus CMFRI	Enterococcus sp. hasL.6 OM986908	0.113588
B.tropicus CMFRI	E.faecalis BAU	0.113965
B.tropicus CMFRI	E.faecalis LB-1 OQ651979	0.113966
B.tropicus CMFRI	E.faecalis O35 OQ405982	0.11777
B.tropicus CMFRI	E.faecalis EFs-QH219-35 OQ406242	0.115471
B.tropicus CMFRI	E.faecalis Awawing01 MH301307	0.0982671
B.tropicus CMFRI	E.fergusonii CEMTC-7000	0.328542
B.tropicus CMFRI	S.flexneri A6 GQ304782	0.332101
B.tropicus CMFRI	Escherichia sp. SCU-B2 MN211527	0.326211
B.tropicus CMFRI	S.sonnei 1915 MT597734	0.337837
B.tropicus CMFRI	S.sonnei 1658 MT597535	0.333175
B.tropicus CMFRI	S.sonnei Uyi-30 MT507223	0.336014
B.tropicus CMFRI	S.sonnei O190087 MT262990	0.338706
B.tropicus CMFRI	E.coli UFV-145 MN546000	0.335428
B.tropicus CMFRI	Shigella sp. NCCP-2315 LC705351	0.340188
B.tropicus CMFRI	S.sonnei AJ10 OR260095	0.330425
B.tropicus CMFRI	Morganella sp. PX12-19 OP782105	0.339102
B.tropicus CMFRI	Morganella sp. WWTP-0321-AS-MB50-D4 OQ160666	0.331429
B.tropicus CMFRI	M.morganii AJ12 OR260272	0.337554
B.tropicus CMFRI	M.morganii M2-4-2 MW375532	0.351956
B.tropicus CMFRI	M.morganii FITMJ-15 MN262231	0.333924
B.tropicus CMFRI	M.morganii ZW59-1 JX393016	0.349859
B.tropicus CMFRI	M.morganii RBS11 OQ644263	0.34884
B.tropicus CMFRI	M.morganii MS1 MG654671	0.339102
B.tropicus CMFRI	M.morganii 34Kp1 KT825803	0.339102
B.tropicus CMFRI	M.morganii subsp.morganii M01 ON459765	0.342403
B.tropicus CMFRI	Campylobacter jejuni 99-7046 HM581889	1.31918
B.tropicus ISP161A MT611943	E.faecalis AJ9 OR260088	0.118078
B.tropicus ISP161A MT611943	Enterococcus sp. ZM06 OQ587824	0.17799
B.tropicus ISP161A MT611943	Enterococcus sp. ZM15 OQ587833	0.12495
B.tropicus ISP161A MT611943	E.faecalis O40 OQ405987	0.119121
B.tropicus ISP161A MT611943	Enterococcus sp. hasL.6 OM986908	0.113588
B.tropicus ISP161A MT611943	E.faecalis BAU	0.113965
B.tropicus ISP161A MT611943	E.faecalis LB-1 OQ651979	0.113966
B.tropicus ISP161A MT611943	E.faecalis O35 OQ405982	0.11777
B.tropicus ISP161A MT611943	E.faecalis EFs-QH219-35 OQ406242	0.115471
B.tropicus ISP161A MT611943	E.faecalis Awawing01 MH301307	0.0982671
B.tropicus ISP161A MT611943	E.fergusonii CEMTC-7000	0.328542
B.tropicus ISP161A MT611943	S.flexneri A6 GQ304782	0.332101
B.tropicus ISP161A MT611943	Escherichia sp. SCU-B2 MN211527	0.326211
B.tropicus ISP161A MT611943	S.sonnei 1915 MT597734	0.337837
B.tropicus ISP161A MT611943	S.sonnei 1658 MT597535	0.333175
B.tropicus ISP161A MT611943	S.sonnei Uyi-30 MT507223	0.336014
B.tropicus ISP161A MT611943	S.sonnei O190087 MT262990	0.338706
B.tropicus ISP161A MT611943	E.coli UFV-145 MN546000	0.335428
B.tropicus ISP161A MT611943	Shigella sp. NCCP-2315 LC705351	0.340188
B.tropicus ISP161A MT611943	S.sonnei AJ10 OR260095	0.330425
B.tropicus ISP161A MT611943	Morganella sp. PX12-19 OP782105	0.339102
B.tropicus ISP161A MT611943	Morganella sp. WWTP-0321-AS-MB50-D4 OQ160666	0.331429
B.tropicus ISP161A MT611943	M.morganii AJ12 OR260272	0.337554
B.tropicus ISP161A MT611943	M.morganii M2-4-2 MW375532	0.351956
B.tropicus ISP161A MT611943	M.morganii FITMJ-15 MN262231	0.333924
B.tropicus ISP161A MT611943	M.morganii ZW59-1 JX393016	0.349859
B.tropicus ISP161A MT611943	M.morganii RBS11 OQ644263	0.34884
B.tropicus ISP161A MT611943	M.morganii MS1 MG654671	0.339102
B.tropicus ISP161A MT611943	M.morganii 34Kp1 KT825803	0.339102
B.tropicus ISP161A MT611943	M.morganii subsp.morganii M01 ON459765	0.342403
B.tropicus ISP161A MT611943	Campylobacter jejuni 99-7046 HM581889	1.31918
B.tropicus NIBSM-PR4 MK342209	B.tropicus NIBSM-PR9 MK342214	0.00985014
B.tropicus NIBSM-PR4 MK342209	B.tropicus CMFRI	0.0105189
B.tropicus NIBSM-PR4 MK342209	B.tropicus SN5-10 MT071718	0.0105187
B.tropicus NIBSM-PR4 MK342209	B.tropicus ISP161A MT611943	0.0105189
B.tropicus NIBSM-PR4 MK342209	E.faecalis AJ9 OR260088	0.128596
B.tropicus NIBSM-PR4 MK342209	Enterococcus sp. ZM06 OQ587824	0.188508
B.tropicus NIBSM-PR4 MK342209	Enterococcus sp. ZM15 OQ587833	0.135468
B.tropicus NIBSM-PR4 MK342209	E.faecalis O40 OQ405987	0.129639
B.tropicus NIBSM-PR4 MK342209	Enterococcus sp. hasL.6 OM986908	0.124106
B.tropicus NIBSM-PR4 MK342209	E.faecalis BAU	0.124483
B.tropicus NIBSM-PR4 MK342209	E.faecalis LB-1 OQ651979	0.124484
B.tropicus NIBSM-PR4 MK342209	E.faecalis O35 OQ405982	0.128288
B.tropicus NIBSM-PR4 MK342209	E.faecalis EFs-QH219-35 OQ406242	0.125989
B.tropicus NIBSM-PR4 MK342209	E.faecalis Awawing01 MH301307	0.108785
B.tropicus NIBSM-PR4 MK342209	E.fergusonii CEMTC-7000	0.33906
B.tropicus NIBSM-PR4 MK342209	S.flexneri A6 GQ304782	0.342619
B.tropicus NIBSM-PR4 MK342209	Escherichia sp. SCU-B2 MN211527	0.336729
B.tropicus NIBSM-PR4 MK342209	S.sonnei 1915 MT597734	0.348355
B.tropicus NIBSM-PR4 MK342209	S.sonnei 1658 MT597535	0.343693
B.tropicus NIBSM-PR4 MK342209	S.sonnei Uyi-30 MT507223	0.346532
B.tropicus NIBSM-PR4 MK342209	S.sonnei O190087 MT262990	0.349224
B.tropicus NIBSM-PR4 MK342209	E.coli UFV-145 MN546000	0.345946
B.tropicus NIBSM-PR4 MK342209	Shigella sp. NCCP-2315 LC705351	0.350706
B.tropicus NIBSM-PR4 MK342209	S.sonnei AJ10 OR260095	0.340942
B.tropicus NIBSM-PR4 MK342209	Morganella sp. PX12-19 OP782105	0.34962
B.tropicus NIBSM-PR4 MK342209	Morganella sp. WWTP-0321-AS-MB50-D4 OQ160666	0.341947
B.tropicus NIBSM-PR4 MK342209	M.morganii AJ12 OR260272	0.348072
B.tropicus NIBSM-PR4 MK342209	M.morganii M2-4-2 MW375532	0.362474
B.tropicus NIBSM-PR4 MK342209	M.morganii FITMJ-15 MN262231	0.344442
B.tropicus NIBSM-PR4 MK342209	M.morganii ZW59-1 JX393016	0.360377
B.tropicus NIBSM-PR4 MK342209	M.morganii RBS11 OQ644263	0.359358
B.tropicus NIBSM-PR4 MK342209	M.morganii MS1 MG654671	0.34962
B.tropicus NIBSM-PR4 MK342209	M.morganii 34Kp1 KT825803	0.34962
B.tropicus NIBSM-PR4 MK342209	M.morganii subsp.morganii M01 ON459765	0.352921
B.tropicus NIBSM-PR4 MK342209	Campylobacter jejuni 99-7046 HM581889	1.3297
B.tropicus NIBSM-PR9 MK342214	B.tropicus CMFRI	0.00281852
B.tropicus NIBSM-PR9 MK342214	B.tropicus SN5-10 MT071718	0.00281837
B.tropicus NIBSM-PR9 MK342214	B.tropicus ISP161A MT611943	0.00281852
B.tropicus NIBSM-PR9 MK342214	E.faecalis AJ9 OR260088	0.120896
B.tropicus NIBSM-PR9 MK342214	Enterococcus sp. ZM06 OQ587824	0.180807
B.tropicus NIBSM-PR9 MK342214	Enterococcus sp. ZM15 OQ587833	0.127768
B.tropicus NIBSM-PR9 MK342214	E.faecalis O40 OQ405987	0.121939
B.tropicus NIBSM-PR9 MK342214	Enterococcus sp. hasL.6 OM986908	0.116406
B.tropicus NIBSM-PR9 MK342214	E.faecalis BAU	0.116783
B.tropicus NIBSM-PR9 MK342214	E.faecalis LB-1 OQ651979	0.116783
B.tropicus NIBSM-PR9 MK342214	E.faecalis O35 OQ405982	0.120588
B.tropicus NIBSM-PR9 MK342214	E.faecalis EFs-QH219-35 OQ406242	0.118289
B.tropicus NIBSM-PR9 MK342214	E.faecalis Awawing01 MH301307	0.101085
B.tropicus NIBSM-PR9 MK342214	E.fergusonii CEMTC-7000	0.33136
B.tropicus NIBSM-PR9 MK342214	S.flexneri A6 GQ304782	0.334919
B.tropicus NIBSM-PR9 MK342214	Escherichia sp. SCU-B2 MN211527	0.329028
B.tropicus NIBSM-PR9 MK342214	S.sonnei 1915 MT597734	0.340655
B.tropicus NIBSM-PR9 MK342214	S.sonnei 1658 MT597535	0.335993
B.tropicus NIBSM-PR9 MK342214	S.sonnei Uyi-30 MT507223	0.338832
B.tropicus NIBSM-PR9 MK342214	S.sonnei O190087 MT262990	0.341524
B.tropicus NIBSM-PR9 MK342214	E.coli UFV-145 MN546000	0.338246
B.tropicus NIBSM-PR9 MK342214	Shigella sp. NCCP-2315 LC705351	0.343006
B.tropicus NIBSM-PR9 MK342214	S.sonnei AJ10 OR260095	0.333242
B.tropicus NIBSM-PR9 MK342214	Morganella sp. PX12-19 OP782105	0.34192
B.tropicus NIBSM-PR9 MK342214	Morganella sp. WWTP-0321-AS-MB50-D4 OQ160666	0.334247
B.tropicus NIBSM-PR9 MK342214	M.morganii AJ12 OR260272	0.340371
B.tropicus NIBSM-PR9 MK342214	M.morganii M2-4-2 MW375532	0.354773
B.tropicus NIBSM-PR9 MK342214	M.morganii FITMJ-15 MN262231	0.336742
B.tropicus NIBSM-PR9 MK342214	M.morganii ZW59-1 JX393016	0.352676
B.tropicus NIBSM-PR9 MK342214	M.morganii RBS11 OQ644263	0.351657
B.tropicus NIBSM-PR9 MK342214	M.morganii MS1 MG654671	0.34192
B.tropicus NIBSM-PR9 MK342214	M.morganii 34Kp1 KT825803	0.34192
B.tropicus NIBSM-PR9 MK342214	M.morganii subsp.morganii M01 ON459765	0.345221
B.tropicus NIBSM-PR9 MK342214	Campylobacter jejuni 99-7046 HM581889	1.322
B.tropicus SN5-10 MT071718	B.tropicus ISP161A MT611943	4.69195e-07
B.tropicus SN5-10 MT071718	E.faecalis AJ9 OR260088	0.118078
B.tropicus SN5-10 MT071718	Enterococcus sp. ZM06 OQ587824	0.17799
B.tropicus SN5-10 MT071718	Enterococcus sp. ZM15 OQ587833	0.12495
B.tropicus SN5-10 MT071718	E.faecalis O40 OQ405987	0.119121
B.tropicus SN5-10 MT071718	Enterococcus sp. hasL.6 OM986908	0.113588
B.tropicus SN5-10 MT071718	E.faecalis BAU	0.113965
B.tropicus SN5-10 MT071718	E.faecalis LB-1 OQ651979	0.113966
B.tropicus SN5-10 MT071718	E.faecalis O35 OQ405982	0.11777
B.tropicus SN5-10 MT071718	E.faecalis EFs-QH219-35 OQ406242	0.115471
B.tropicus SN5-10 MT071718	E.faecalis Awawing01 MH301307	0.0982669
B.tropicus SN5-10 MT071718	E.fergusonii CEMTC-7000	0.328542
B.tropicus SN5-10 MT071718	S.flexneri A6 GQ304782	0.332101
B.tropicus SN5-10 MT071718	Escherichia sp. SCU-B2 MN211527	0.326211
B.tropicus SN5-10 MT071718	S.sonnei 1915 MT597734	0.337837
B.tropicus SN5-10 MT071718	S.sonnei 1658 MT597535	0.333175
B.tropicus SN5-10 MT071718	S.sonnei Uyi-30 MT507223	0.336014
B.tropicus SN5-10 MT071718	S.sonnei O190087 MT262990	0.338706
B.tropicus SN5-10 MT071718	E.coli UFV-145 MN546000	0.335428
B.tropicus SN5-10 MT071718	Shigella sp. NCCP-2315 LC705351	0.340188
B.tropicus SN5-10 MT071718	S.sonnei AJ10 OR260095	0.330424
B.tropicus SN5-10 MT071718	Morganella sp. PX12-19 OP782105	0.339102
B.tropicus SN5-10 MT071718	Morganella sp. WWTP-0321-AS-MB50-D4 OQ160666	0.331429
B.tropicus SN5-10 MT071718	M.morganii AJ12 OR260272	0.337553
B.tropicus SN5-10 MT071718	M.morganii M2-4-2 MW375532	0.351955
B.tropicus SN5-10 MT071718	M.morganii FITMJ-15 MN262231	0.333924
B.tropicus SN5-10 MT071718	M.morganii ZW59-1 JX393016	0.349859
B.tropicus SN5-10 MT071718	M.morganii RBS11 OQ644263	0.348839
B.tropicus SN5-10 MT071718	M.morganii MS1 MG654671	0.339102
B.tropicus SN5-10 MT071718	M.morganii 34Kp1 KT825803	0.339102
B.tropicus SN5-10 MT071718	M.morganii subsp.morganii M01 ON459765	0.342403
B.tropicus SN5-10 MT071718	Campylobacter jejuni 99-7046 HM581889	1.31918
Bacillus sp. CP-E1 MN880211	B.tequilensis HB10 MT186230	0.0405469
Bacillus sp. CP-E1 MN880211	B.tequilensis T25 OQ406116	0.0344648
Bacillus sp. CP-E1 MN880211	B.subtilis SWAM-23Aq OK626691	0.0462316
Bacillus sp. CP-E1 MN880211	B.tropicus AJ8 OR260075	0.117244
Bacillus sp. CP-E1 MN880211	B.tropicus NIBSM-PR4 MK342209	0.122479
Bacillus sp. CP-E1 MN880211	B.tropicus NIBSM-PR9 MK342214	0.114779
Bacillus sp. CP-E1 MN880211	B.tropicus CMFRI	0.111961
Bacillus sp. CP-E1 MN880211	B.tropicus SN5-10 MT071718	0.111961
Bacillus sp. CP-E1 MN880211	B.tropicus ISP161A MT611943	0.111961
Bacillus sp. CP-E1 MN880211	E.faecalis AJ9 OR260088	0.179723
Bacillus sp. CP-E1 MN880211	Enterococcus sp. ZM06 OQ587824	0.239635
Bacillus sp. CP-E1 MN880211	Enterococcus sp. ZM15 OQ587833	0.186596
Bacillus sp. CP-E1 MN880211	E.faecalis O40 OQ405987	0.180767
Bacillus sp. CP-E1 MN880211	Enterococcus sp. hasL.6 OM986908	0.175234
Bacillus sp. CP-E1 MN880211	E.faecalis BAU	0.175611
Bacillus sp. CP-E1 MN880211	E.faecalis LB-1 OQ651979	0.175611
Bacillus sp. CP-E1 MN880211	E.faecalis O35 OQ405982	0.179415
Bacillus sp. CP-E1 MN880211	E.faecalis EFs-QH219-35 OQ406242	0.177116
Bacillus sp. CP-E1 MN880211	E.faecalis Awawing01 MH301307	0.159912
Bacillus sp. CP-E1 MN880211	E.fergusonii CEMTC-7000	0.390187
Bacillus sp. CP-E1 MN880211	S.flexneri A6 GQ304782	0.393746
Bacillus sp. CP-E1 MN880211	Escherichia sp. SCU-B2 MN211527	0.387856
Bacillus sp. CP-E1 MN880211	S.sonnei 1915 MT597734	0.399483
Bacillus sp. CP-E1 MN880211	S.sonnei 1658 MT597535	0.394821
Bacillus sp. CP-E1 MN880211	S.sonnei Uyi-30 MT507223	0.39766
Bacillus sp. CP-E1 MN880211	S.sonnei O190087 MT262990	0.400351
Bacillus sp. CP-E1 MN880211	E.coli UFV-145 MN546000	0.397073
Bacillus sp. CP-E1 MN880211	Shigella sp. NCCP-2315 LC705351	0.401833
Bacillus sp. CP-E1 MN880211	S.sonnei AJ10 OR260095	0.39207
Bacillus sp. CP-E1 MN880211	Morganella sp. PX12-19 OP782105	0.400748
Bacillus sp. CP-E1 MN880211	Morganella sp. WWTP-0321-AS-MB50-D4 OQ160666	0.393075
Bacillus sp. CP-E1 MN880211	M.morganii AJ12 OR260272	0.399199
Bacillus sp. CP-E1 MN880211	M.morganii M2-4-2 MW375532	0.413601
Bacillus sp. CP-E1 MN880211	M.morganii FITMJ-15 MN262231	0.39557
Bacillus sp. CP-E1 MN880211	M.morganii ZW59-1 JX393016	0.411504
Bacillus sp. CP-E1 MN880211	M.morganii RBS11 OQ644263	0.410485
Bacillus sp. CP-E1 MN880211	M.morganii MS1 MG654671	0.400748
Bacillus sp. CP-E1 MN880211	M.morganii 34Kp1 KT825803	0.400748
Bacillus sp. CP-E1 MN880211	M.morganii subsp.morganii M01 ON459765	0.404049
Bacillus sp. CP-E1 MN880211	Campylobacter jejuni 99-7046 HM581889	1.38082
Bacillus sp. HV1 MG561936	B.tequilensis O19 MN988863	0.0643414
Bacillus sp. HV1 MG561936	B.tequilensis HL2 MN907415	0.0936963
Bacillus sp. HV1 MG561936	B.subtilis S-8 MT588731	0.0660593
Bacillus sp. HV1 MG561936	Bacillus sp. CP-E1 MN880211	0.0879021
Bacillus sp. HV1 MG561936	B.tequilensis HB10 MT186230	0.0612033
Bacillus sp. HV1 MG561936	B.tequilensis T25 OQ406116	0.0551212
Bacillus sp. HV1 MG561936	B.subtilis SWAM-23Aq OK626691	0.0691626
Bacillus sp. HV1 MG561936	B.tropicus AJ8 OR260075	0.137901
Bacillus sp. HV1 MG561936	B.tropicus NIBSM-PR4 MK342209	0.143135
Bacillus sp. HV1 MG561936	B.tropicus NIBSM-PR9 MK342214	0.135435
Bacillus sp. HV1 MG561936	B.tropicus CMFRI	0.132617
Bacillus sp. HV1 MG561936	B.tropicus SN5-10 MT071718	0.132617
Bacillus sp. HV1 MG561936	B.tropicus ISP161A MT611943	0.132617
Bacillus sp. HV1 MG561936	E.faecalis AJ9 OR260088	0.20038
Bacillus sp. HV1 MG561936	Enterococcus sp. ZM06 OQ587824	0.260292
Bacillus sp. HV1 MG561936	Enterococcus sp. ZM15 OQ587833	0.207252
Bacillus sp. HV1 MG561936	E.faecalis O40 OQ405987	0.201423
Bacillus sp. HV1 MG561936	Enterococcus sp. hasL.6 OM986908	0.19589
Bacillus sp. HV1 MG561936	E.faecalis BAU	0.196267
Bacillus sp. HV1 MG561936	E.faecalis LB-1 OQ651979	0.196267
Bacillus sp. HV1 MG561936	E.faecalis O35 OQ405982	0.200072
Bacillus sp. HV1 MG561936	E.faecalis EFs-QH219-35 OQ406242	0.197773
Bacillus sp. HV1 MG561936	E.faecalis Awawing01 MH301307	0.180569
Bacillus sp. HV1 MG561936	E.fergusonii CEMTC-7000	0.410844
Bacillus sp. HV1 MG561936	S.flexneri A6 GQ304782	0.414403
Bacillus sp. HV1 MG561936	Escherichia sp. SCU-B2 MN211527	0.408513
Bacillus sp. HV1 MG561936	S.sonnei 1915 MT597734	0.420139
Bacillus sp. HV1 MG561936	S.sonnei 1658 MT597535	0.415477
Bacillus sp. HV1 MG561936	S.sonnei Uyi-30 MT507223	0.418316
Bacillus sp. HV1 MG561936	S.sonnei O190087 MT262990	0.421008
Bacillus sp. HV1 MG561936	E.coli UFV-145 MN546000	0.41773
Bacillus sp. HV1 MG561936	Shigella sp. NCCP-2315 LC705351	0.42249
Bacillus sp. HV1 MG561936	S.sonnei AJ10 OR260095	0.412726
Bacillus sp. HV1 MG561936	Morganella sp. PX12-19 OP782105	0.421404
Bacillus sp. HV1 MG561936	Morganella sp. WWTP-0321-AS-MB50-D4 OQ160666	0.413731
Bacillus sp. HV1 MG561936	M.morganii AJ12 OR260272	0.419855
Bacillus sp. HV1 MG561936	M.morganii M2-4-2 MW375532	0.434257
Bacillus sp. HV1 MG561936	M.morganii FITMJ-15 MN262231	0.416226
Bacillus sp. HV1 MG561936	M.morganii ZW59-1 JX393016	0.43216
Bacillus sp. HV1 MG561936	M.morganii RBS11 OQ644263	0.431141
Bacillus sp. HV1 MG561936	M.morganii MS1 MG654671	0.421404
Bacillus sp. HV1 MG561936	M.morganii 34Kp1 KT825803	0.421404
Bacillus sp. HV1 MG561936	M.morganii subsp.morganii M01 ON459765	0.424705
Bacillus sp. HV1 MG561936	Campylobacter jejuni 99-7046 HM581889	1.40148
E.coli UFV-145 MN546000	Shigella sp. NCCP-2315 LC705351	0.00907137
E.coli UFV-145 MN546000	S.sonnei AJ10 OR260095	0.00500386
E.coli UFV-145 MN546000	Morganella sp. PX12-19 OP782105	0.0899538
E.coli UFV-145 MN546000	Morganella sp. WWTP-0321-AS-MB50-D4 OQ160666	0.0822806
E.coli UFV-145 MN546000	M.morganii AJ12 OR260272	0.088405
E.coli UFV-145 MN546000	M.morganii M2-4-2 MW375532	0.102807
E.coli UFV-145 MN546000	M.morganii FITMJ-15 MN262231	0.0847758
E.coli UFV-145 MN546000	M.morganii ZW59-1 JX393016	0.10071
E.coli UFV-145 MN546000	M.morganii RBS11 OQ644263	0.099691
E.coli UFV-145 MN546000	M.morganii MS1 MG654671	0.0899536
E.coli UFV-145 MN546000	M.morganii 34Kp1 KT825803	0.0899538
E.coli UFV-145 MN546000	M.morganii subsp.morganii M01 ON459765	0.0932546
E.coli UFV-145 MN546000	Campylobacter jejuni 99-7046 HM581889	1.32145
E.faecalis AJ9 OR260088	Enterococcus sp. ZM06 OQ587824	0.0754524
E.faecalis AJ9 OR260088	Enterococcus sp. ZM15 OQ587833	0.0224127
E.faecalis AJ9 OR260088	E.faecalis O40 OQ405987	0.010025
E.faecalis AJ9 OR260088	Enterococcus sp. hasL.6 OM986908	0.0044899
E.faecalis AJ9 OR260088	E.faecalis BAU	0.00411293
E.faecalis AJ9 OR260088	E.faecalis LB-1 OQ651979	0.00411266
E.faecalis AJ9 OR260088	E.faecalis O35 OQ405982	0.00791633
E.faecalis AJ9 OR260088	E.faecalis EFs-QH219-35 OQ406242	0.00261359
E.faecalis AJ9 OR260088	E.faecalis Awawing01 MH301307	0.0198112
E.faecalis AJ9 OR260088	E.fergusonii CEMTC-7000	0.347165
E.faecalis AJ9 OR260088	S.flexneri A6 GQ304782	0.350724
E.faecalis AJ9 OR260088	Escherichia sp. SCU-B2 MN211527	0.344834
E.faecalis AJ9 OR260088	S.sonnei 1915 MT597734	0.35646
E.faecalis AJ9 OR260088	S.sonnei 1658 MT597535	0.351798
E.faecalis AJ9 OR260088	S.sonnei Uyi-30 MT507223	0.354637
E.faecalis AJ9 OR260088	S.sonnei O190087 MT262990	0.357329
E.faecalis AJ9 OR260088	E.coli UFV-145 MN546000	0.354051
E.faecalis AJ9 OR260088	Shigella sp. NCCP-2315 LC705351	0.358811
E.faecalis AJ9 OR260088	S.sonnei AJ10 OR260095	0.349048
E.faecalis AJ9 OR260088	Morganella sp. PX12-19 OP782105	0.357725
E.faecalis AJ9 OR260088	Morganella sp. WWTP-0321-AS-MB50-D4 OQ160666	0.350052
E.faecalis AJ9 OR260088	M.morganii AJ12 OR260272	0.356177
E.faecalis AJ9 OR260088	M.morganii M2-4-2 MW375532	0.370579
E.faecalis AJ9 OR260088	M.morganii FITMJ-15 MN262231	0.352547
E.faecalis AJ9 OR260088	M.morganii ZW59-1 JX393016	0.368482
E.faecalis AJ9 OR260088	M.morganii RBS11 OQ644263	0.367463
E.faecalis AJ9 OR260088	M.morganii MS1 MG654671	0.357725
E.faecalis AJ9 OR260088	M.morganii 34Kp1 KT825803	0.357725
E.faecalis AJ9 OR260088	M.morganii subsp.morganii M01 ON459765	0.361026
E.faecalis AJ9 OR260088	Campylobacter jejuni 99-7046 HM581889	1.3378
E.faecalis Awawing01 MH301307	E.fergusonii CEMTC-7000	0.327354
E.faecalis Awawing01 MH301307	S.flexneri A6 GQ304782	0.330913
E.faecalis Awawing01 MH301307	Escherichia sp. SCU-B2 MN211527	0.325023
E.faecalis Awawing01 MH301307	S.sonnei 1915 MT597734	0.33665
E.faecalis Awawing01 MH301307	S.sonnei 1658 MT597535	0.331987
E.faecalis Awawing01 MH301307	S.sonnei Uyi-30 MT507223	0.334826
E.faecalis Awawing01 MH301307	S.sonnei O190087 MT262990	0.337518
E.faecalis Awawing01 MH301307	E.coli UFV-145 MN546000	0.33424
E.faecalis Awawing01 MH301307	Shigella sp. NCCP-2315 LC705351	0.339
E.faecalis Awawing01 MH301307	S.sonnei AJ10 OR260095	0.329237
E.faecalis Awawing01 MH301307	Morganella sp. PX12-19 OP782105	0.337915
E.faecalis Awawing01 MH301307	Morganella sp. WWTP-0321-AS-MB50-D4 OQ160666	0.330241
E.faecalis Awawing01 MH301307	M.morganii AJ12 OR260272	0.336366
E.faecalis Awawing01 MH301307	M.morganii M2-4-2 MW375532	0.350768
E.faecalis Awawing01 MH301307	M.morganii FITMJ-15 MN262231	0.332736
E.faecalis Awawing01 MH301307	M.morganii ZW59-1 JX393016	0.348671
E.faecalis Awawing01 MH301307	M.morganii RBS11 OQ644263	0.347652
E.faecalis Awawing01 MH301307	M.morganii MS1 MG654671	0.337914
E.faecalis Awawing01 MH301307	M.morganii 34Kp1 KT825803	0.337915
E.faecalis Awawing01 MH301307	M.morganii subsp.morganii M01 ON459765	0.341215
E.faecalis Awawing01 MH301307	Campylobacter jejuni 99-7046 HM581889	1.31799
E.faecalis BAU	E.faecalis LB-1 OQ651979	5.90612e-07
E.faecalis BAU	E.faecalis O35 OQ405982	0.00380485
E.faecalis BAU	E.faecalis EFs-QH219-35 OQ406242	0.0015061
E.faecalis BAU	E.faecalis Awawing01 MH301307	0.0156986
E.faecalis BAU	E.fergusonii CEMTC-7000	0.343052
E.faecalis BAU	S.flexneri A6 GQ304782	0.346611
E.faecalis BAU	Escherichia sp. SCU-B2 MN211527	0.340721
E.faecalis BAU	S.sonnei 1915 MT597734	0.352348
E.faecalis BAU	S.sonnei 1658 MT597535	0.347686
E.faecalis BAU	S.sonnei Uyi-30 MT507223	0.350525
E.faecalis BAU	S.sonnei O190087 MT262990	0.353216
E.faecalis BAU	E.coli UFV-145 MN546000	0.349938
E.faecalis BAU	Shigella sp. NCCP-2315 LC705351	0.354698
E.faecalis BAU	S.sonnei AJ10 OR260095	0.344935
E.faecalis BAU	Morganella sp. PX12-19 OP782105	0.353613
E.faecalis BAU	Morganella sp. WWTP-0321-AS-MB50-D4 OQ160666	0.34594
E.faecalis BAU	M.morganii AJ12 OR260272	0.352064
E.faecalis BAU	M.morganii M2-4-2 MW375532	0.366466
E.faecalis BAU	M.morganii FITMJ-15 MN262231	0.348435
E.faecalis BAU	M.morganii ZW59-1 JX393016	0.364369
E.faecalis BAU	M.morganii RBS11 OQ644263	0.36335
E.faecalis BAU	M.morganii MS1 MG654671	0.353613
E.faecalis BAU	M.morganii 34Kp1 KT825803	0.353613
E.faecalis BAU	M.morganii subsp.morganii M01 ON459765	0.356914
E.faecalis BAU	Campylobacter jejuni 99-7046 HM581889	1.33369
E.faecalis EFs-QH219-35 OQ406242	E.faecalis Awawing01 MH301307	0.0172044
E.faecalis EFs-QH219-35 OQ406242	E.fergusonii CEMTC-7000	0.344558
E.faecalis EFs-QH219-35 OQ406242	S.flexneri A6 GQ304782	0.348117
E.faecalis EFs-QH219-35 OQ406242	Escherichia sp. SCU-B2 MN211527	0.342227
E.faecalis EFs-QH219-35 OQ406242	S.sonnei 1915 MT597734	0.353854
E.faecalis EFs-QH219-35 OQ406242	S.sonnei 1658 MT597535	0.349191
E.faecalis EFs-QH219-35 OQ406242	S.sonnei Uyi-30 MT507223	0.352031
E.faecalis EFs-QH219-35 OQ406242	S.sonnei O190087 MT262990	0.354722
E.faecalis EFs-QH219-35 OQ406242	E.coli UFV-145 MN546000	0.351444
E.faecalis EFs-QH219-35 OQ406242	Shigella sp. NCCP-2315 LC705351	0.356204
E.faecalis EFs-QH219-35 OQ406242	S.sonnei AJ10 OR260095	0.346441
E.faecalis EFs-QH219-35 OQ406242	Morganella sp. PX12-19 OP782105	0.355119
E.faecalis EFs-QH219-35 OQ406242	Morganella sp. WWTP-0321-AS-MB50-D4 OQ160666	0.347445
E.faecalis EFs-QH219-35 OQ406242	M.morganii AJ12 OR260272	0.35357
E.faecalis EFs-QH219-35 OQ406242	M.morganii M2-4-2 MW375532	0.367972
E.faecalis EFs-QH219-35 OQ406242	M.morganii FITMJ-15 MN262231	0.349941
E.faecalis EFs-QH219-35 OQ406242	M.morganii ZW59-1 JX393016	0.365875
E.faecalis EFs-QH219-35 OQ406242	M.morganii RBS11 OQ644263	0.364856
E.faecalis EFs-QH219-35 OQ406242	M.morganii MS1 MG654671	0.355118
E.faecalis EFs-QH219-35 OQ406242	M.morganii 34Kp1 KT825803	0.355119
E.faecalis EFs-QH219-35 OQ406242	M.morganii subsp.morganii M01 ON459765	0.358419
E.faecalis EFs-QH219-35 OQ406242	Campylobacter jejuni 99-7046 HM581889	1.3352
E.faecalis LB-1 OQ651979	E.faecalis O35 OQ405982	0.00380457
E.faecalis LB-1 OQ651979	E.faecalis EFs-QH219-35 OQ406242	0.00150582
E.faecalis LB-1 OQ651979	E.faecalis Awawing01 MH301307	0.0156989
E.faecalis LB-1 OQ651979	E.fergusonii CEMTC-7000	0.343053
E.faecalis LB-1 OQ651979	S.flexneri A6 GQ304782	0.346612
E.faecalis LB-1 OQ651979	Escherichia sp. SCU-B2 MN211527	0.340721
E.faecalis LB-1 OQ651979	S.sonnei 1915 MT597734	0.352348
E.faecalis LB-1 OQ651979	S.sonnei 1658 MT597535	0.347686
E.faecalis LB-1 OQ651979	S.sonnei Uyi-30 MT507223	0.350525
E.faecalis LB-1 OQ651979	S.sonnei O190087 MT262990	0.353217
E.faecalis LB-1 OQ651979	E.coli UFV-145 MN546000	0.349939
E.faecalis LB-1 OQ651979	Shigella sp. NCCP-2315 LC705351	0.354699
E.faecalis LB-1 OQ651979	S.sonnei AJ10 OR260095	0.344935
E.faecalis LB-1 OQ651979	Morganella sp. PX12-19 OP782105	0.353613
E.faecalis LB-1 OQ651979	Morganella sp. WWTP-0321-AS-MB50-D4 OQ160666	0.34594
E.faecalis LB-1 OQ651979	M.morganii AJ12 OR260272	0.352064
E.faecalis LB-1 OQ651979	M.morganii M2-4-2 MW375532	0.366466
E.faecalis LB-1 OQ651979	M.morganii FITMJ-15 MN262231	0.348435
E.faecalis LB-1 OQ651979	M.morganii ZW59-1 JX393016	0.364369
E.faecalis LB-1 OQ651979	M.morganii RBS11 OQ644263	0.36335
E.faecalis LB-1 OQ651979	M.morganii MS1 MG654671	0.353613
E.faecalis LB-1 OQ651979	M.morganii 34Kp1 KT825803	0.353613
E.faecalis LB-1 OQ651979	M.morganii subsp.morganii M01 ON459765	0.356914
E.faecalis LB-1 OQ651979	Campylobacter jejuni 99-7046 HM581889	1.33369
E.faecalis O35 OQ405982	E.faecalis EFs-QH219-35 OQ406242	0.00530949
E.faecalis O35 OQ405982	E.faecalis Awawing01 MH301307	0.0195031
E.faecalis O35 OQ405982	E.fergusonii CEMTC-7000	0.346857
E.faecalis O35 OQ405982	S.flexneri A6 GQ304782	0.350416
E.faecalis O35 OQ405982	Escherichia sp. SCU-B2 MN211527	0.344526
E.faecalis O35 OQ405982	S.sonnei 1915 MT597734	0.356152
E.faecalis O35 OQ405982	S.sonnei 1658 MT597535	0.35149
E.faecalis O35 OQ405982	S.sonnei Uyi-30 MT507223	0.354329
E.faecalis O35 OQ405982	S.sonnei O190087 MT262990	0.357021
E.faecalis O35 OQ405982	E.coli UFV-145 MN546000	0.353743
E.faecalis O35 OQ405982	Shigella sp. NCCP-2315 LC705351	0.358503
E.faecalis O35 OQ405982	S.sonnei AJ10 OR260095	0.348739
E.faecalis O35 OQ405982	Morganella sp. PX12-19 OP782105	0.357417
E.faecalis O35 OQ405982	Morganella sp. WWTP-0321-AS-MB50-D4 OQ160666	0.349744
E.faecalis O35 OQ405982	M.morganii AJ12 OR260272	0.355869
E.faecalis O35 OQ405982	M.morganii M2-4-2 MW375532	0.370271
E.faecalis O35 OQ405982	M.morganii FITMJ-15 MN262231	0.352239
E.faecalis O35 OQ405982	M.morganii ZW59-1 JX393016	0.368174
E.faecalis O35 OQ405982	M.morganii RBS11 OQ644263	0.367155
E.faecalis O35 OQ405982	M.morganii MS1 MG654671	0.357417
E.faecalis O35 OQ405982	M.morganii 34Kp1 KT825803	0.357417
E.faecalis O35 OQ405982	M.morganii subsp.morganii M01 ON459765	0.360718
E.faecalis O35 OQ405982	Campylobacter jejuni 99-7046 HM581889	1.33749
E.faecalis O40 OQ405987	Enterococcus sp. hasL.6 OM986908	0.00553543
E.faecalis O40 OQ405987	E.faecalis BAU	0.0059124
E.faecalis O40 OQ405987	E.faecalis LB-1 OQ651979	0.00591268
E.faecalis O40 OQ405987	E.faecalis O35 OQ405982	0.00971694
E.faecalis O40 OQ405987	E.faecalis EFs-QH219-35 OQ406242	0.00741819
E.faecalis O40 OQ405987	E.faecalis Awawing01 MH301307	0.0208546
E.faecalis O40 OQ405987	E.fergusonii CEMTC-7000	0.348208
E.faecalis O40 OQ405987	S.flexneri A6 GQ304782	0.351767
E.faecalis O40 OQ405987	Escherichia sp. SCU-B2 MN211527	0.345877
E.faecalis O40 OQ405987	S.sonnei 1915 MT597734	0.357504
E.faecalis O40 OQ405987	S.sonnei 1658 MT597535	0.352842
E.faecalis O40 OQ405987	S.sonnei Uyi-30 MT507223	0.355681
E.faecalis O40 OQ405987	S.sonnei O190087 MT262990	0.358372
E.faecalis O40 OQ405987	E.coli UFV-145 MN546000	0.355094
E.faecalis O40 OQ405987	Shigella sp. NCCP-2315 LC705351	0.359854
E.faecalis O40 OQ405987	S.sonnei AJ10 OR260095	0.350091
E.faecalis O40 OQ405987	Morganella sp. PX12-19 OP782105	0.358769
E.faecalis O40 OQ405987	Morganella sp. WWTP-0321-AS-MB50-D4 OQ160666	0.351096
E.faecalis O40 OQ405987	M.morganii AJ12 OR260272	0.35722
E.faecalis O40 OQ405987	M.morganii M2-4-2 MW375532	0.371622
E.faecalis O40 OQ405987	M.morganii FITMJ-15 MN262231	0.353591
E.faecalis O40 OQ405987	M.morganii ZW59-1 JX393016	0.369525
E.faecalis O40 OQ405987	M.morganii RBS11 OQ644263	0.368506
E.faecalis O40 OQ405987	M.morganii MS1 MG654671	0.358769
E.faecalis O40 OQ405987	M.morganii 34Kp1 KT825803	0.358769
E.faecalis O40 OQ405987	M.morganii subsp.morganii M01 ON459765	0.36207
E.faecalis O40 OQ405987	Campylobacter jejuni 99-7046 HM581889	1.33885
E.fergusonii CEMTC-7000	S.flexneri A6 GQ304782	0.00649326
E.fergusonii CEMTC-7000	Escherichia sp. SCU-B2 MN211527	0.00860056
E.fergusonii CEMTC-7000	S.sonnei 1915 MT597734	0.0202272
E.fergusonii CEMTC-7000	S.sonnei 1658 MT597535	0.0155651
E.fergusonii CEMTC-7000	S.sonnei Uyi-30 MT507223	0.0184042
E.fergusonii CEMTC-7000	S.sonnei O190087 MT262990	0.0130984
E.fergusonii CEMTC-7000	E.coli UFV-145 MN546000	0.0098204
E.fergusonii CEMTC-7000	Shigella sp. NCCP-2315 LC705351	0.0145804
E.fergusonii CEMTC-7000	S.sonnei AJ10 OR260095	0.00481686
E.fergusonii CEMTC-7000	Morganella sp. PX12-19 OP782105	0.0830677
E.fergusonii CEMTC-7000	Morganella sp. WWTP-0321-AS-MB50-D4 OQ160666	0.0753945
E.fergusonii CEMTC-7000	M.morganii AJ12 OR260272	0.0815189
E.fergusonii CEMTC-7000	M.morganii M2-4-2 MW375532	0.0959209
E.fergusonii CEMTC-7000	M.morganii FITMJ-15 MN262231	0.0778896
E.fergusonii CEMTC-7000	M.morganii ZW59-1 JX393016	0.0938239
E.fergusonii CEMTC-7000	M.morganii RBS11 OQ644263	0.0928049
E.fergusonii CEMTC-7000	M.morganii MS1 MG654671	0.0830675
E.fergusonii CEMTC-7000	M.morganii 34Kp1 KT825803	0.0830677
E.fergusonii CEMTC-7000	M.morganii subsp.morganii M01 ON459765	0.0863685
E.fergusonii CEMTC-7000	Campylobacter jejuni 99-7046 HM581889	1.31456
Enterococcus sp. hasL.6 OM986908	E.faecalis BAU	0.000377278
Enterococcus sp. hasL.6 OM986908	E.faecalis LB-1 OQ651979	0.000377556
Enterococcus sp. hasL.6 OM986908	E.faecalis O35 OQ405982	0.00418182
Enterococcus sp. hasL.6 OM986908	E.faecalis EFs-QH219-35 OQ406242	0.00188307
Enterococcus sp. hasL.6 OM986908	E.faecalis Awawing01 MH301307	0.0153216
Enterococcus sp. hasL.6 OM986908	E.fergusonii CEMTC-7000	0.342675
Enterococcus sp. hasL.6 OM986908	S.flexneri A6 GQ304782	0.346234
Enterococcus sp. hasL.6 OM986908	Escherichia sp. SCU-B2 MN211527	0.340344
Enterococcus sp. hasL.6 OM986908	S.sonnei 1915 MT597734	0.351971
Enterococcus sp. hasL.6 OM986908	S.sonnei 1658 MT597535	0.347309
Enterococcus sp. hasL.6 OM986908	S.sonnei Uyi-30 MT507223	0.350148
Enterococcus sp. hasL.6 OM986908	S.sonnei O190087 MT262990	0.352839
Enterococcus sp. hasL.6 OM986908	E.coli UFV-145 MN546000	0.349561
Enterococcus sp. hasL.6 OM986908	Shigella sp. NCCP-2315 LC705351	0.354321
Enterococcus sp. hasL.6 OM986908	S.sonnei AJ10 OR260095	0.344558
Enterococcus sp. hasL.6 OM986908	Morganella sp. PX12-19 OP782105	0.353236
Enterococcus sp. hasL.6 OM986908	Morganella sp. WWTP-0321-AS-MB50-D4 OQ160666	0.345563
Enterococcus sp. hasL.6 OM986908	M.morganii AJ12 OR260272	0.351687
Enterococcus sp. hasL.6 OM986908	M.morganii M2-4-2 MW375532	0.366089
Enterococcus sp. hasL.6 OM986908	M.morganii FITMJ-15 MN262231	0.348058
Enterococcus sp. hasL.6 OM986908	M.morganii ZW59-1 JX393016	0.363992
Enterococcus sp. hasL.6 OM986908	M.morganii RBS11 OQ644263	0.362973
Enterococcus sp. hasL.6 OM986908	M.morganii MS1 MG654671	0.353236
Enterococcus sp. hasL.6 OM986908	M.morganii 34Kp1 KT825803	0.353236
Enterococcus sp. hasL.6 OM986908	M.morganii subsp.morganii M01 ON459765	0.356537
Enterococcus sp. hasL.6 OM986908	Campylobacter jejuni 99-7046 HM581889	1.33331
Enterococcus sp. ZM06 OQ587824	Enterococcus sp. ZM15 OQ587833	0.0669236
Enterococcus sp. ZM06 OQ587824	E.faecalis O40 OQ405987	0.0764957
Enterococcus sp. ZM06 OQ587824	Enterococcus sp. hasL.6 OM986908	0.0709628
Enterococcus sp. ZM06 OQ587824	E.faecalis BAU	0.0713397
Enterococcus sp. ZM06 OQ587824	E.faecalis LB-1 OQ651979	0.07134
Enterococcus sp. ZM06 OQ587824	E.faecalis O35 OQ405982	0.0751443
Enterococcus sp. ZM06 OQ587824	E.faecalis EFs-QH219-35 OQ406242	0.0728455
Enterococcus sp. ZM06 OQ587824	E.faecalis Awawing01 MH301307	0.0797231
Enterococcus sp. ZM06 OQ587824	E.fergusonii CEMTC-7000	0.407077
Enterococcus sp. ZM06 OQ587824	S.flexneri A6 GQ304782	0.410636
Enterococcus sp. ZM06 OQ587824	Escherichia sp. SCU-B2 MN211527	0.404746
Enterococcus sp. ZM06 OQ587824	S.sonnei 1915 MT597734	0.416372
Enterococcus sp. ZM06 OQ587824	S.sonnei 1658 MT597535	0.41171
Enterococcus sp. ZM06 OQ587824	S.sonnei Uyi-30 MT507223	0.414549
Enterococcus sp. ZM06 OQ587824	S.sonnei O190087 MT262990	0.417241
Enterococcus sp. ZM06 OQ587824	E.coli UFV-145 MN546000	0.413963
Enterococcus sp. ZM06 OQ587824	Shigella sp. NCCP-2315 LC705351	0.418723
Enterococcus sp. ZM06 OQ587824	S.sonnei AJ10 OR260095	0.408959
Enterococcus sp. ZM06 OQ587824	Morganella sp. PX12-19 OP782105	0.417637
Enterococcus sp. ZM06 OQ587824	Morganella sp. WWTP-0321-AS-MB50-D4 OQ160666	0.409964
Enterococcus sp. ZM06 OQ587824	M.morganii AJ12 OR260272	0.416089
Enterococcus sp. ZM06 OQ587824	M.morganii M2-4-2 MW375532	0.430491
Enterococcus sp. ZM06 OQ587824	M.morganii FITMJ-15 MN262231	0.412459
Enterococcus sp. ZM06 OQ587824	M.morganii ZW59-1 JX393016	0.428394
Enterococcus sp. ZM06 OQ587824	M.morganii RBS11 OQ644263	0.427375
Enterococcus sp. ZM06 OQ587824	M.morganii MS1 MG654671	0.417637
Enterococcus sp. ZM06 OQ587824	M.morganii 34Kp1 KT825803	0.417637
Enterococcus sp. ZM06 OQ587824	M.morganii subsp.morganii M01 ON459765	0.420938
Enterococcus sp. ZM06 OQ587824	Campylobacter jejuni 99-7046 HM581889	1.39771
Enterococcus sp. ZM15 OQ587833	E.faecalis O40 OQ405987	0.023456
Enterococcus sp. ZM15 OQ587833	Enterococcus sp. hasL.6 OM986908	0.0179231
Enterococcus sp. ZM15 OQ587833	E.faecalis BAU	0.0183
Enterococcus sp. ZM15 OQ587833	E.faecalis LB-1 OQ651979	0.0183003
Enterococcus sp. ZM15 OQ587833	E.faecalis O35 OQ405982	0.0221046
Enterococcus sp. ZM15 OQ587833	E.faecalis EFs-QH219-35 OQ406242	0.0198058
Enterococcus sp. ZM15 OQ587833	E.faecalis Awawing01 MH301307	0.0266834
Enterococcus sp. ZM15 OQ587833	E.fergusonii CEMTC-7000	0.354037
Enterococcus sp. ZM15 OQ587833	S.flexneri A6 GQ304782	0.357596
Enterococcus sp. ZM15 OQ587833	Escherichia sp. SCU-B2 MN211527	0.351706
Enterococcus sp. ZM15 OQ587833	S.sonnei 1915 MT597734	0.363333
Enterococcus sp. ZM15 OQ587833	S.sonnei 1658 MT597535	0.35867
Enterococcus sp. ZM15 OQ587833	S.sonnei Uyi-30 MT507223	0.36151
Enterococcus sp. ZM15 OQ587833	S.sonnei O190087 MT262990	0.364201
Enterococcus sp. ZM15 OQ587833	E.coli UFV-145 MN546000	0.360923
Enterococcus sp. ZM15 OQ587833	Shigella sp. NCCP-2315 LC705351	0.365683
Enterococcus sp. ZM15 OQ587833	S.sonnei AJ10 OR260095	0.35592
Enterococcus sp. ZM15 OQ587833	Morganella sp. PX12-19 OP782105	0.364598
Enterococcus sp. ZM15 OQ587833	Morganella sp. WWTP-0321-AS-MB50-D4 OQ160666	0.356924
Enterococcus sp. ZM15 OQ587833	M.morganii AJ12 OR260272	0.363049
Enterococcus sp. ZM15 OQ587833	M.morganii M2-4-2 MW375532	0.377451
Enterococcus sp. ZM15 OQ587833	M.morganii FITMJ-15 MN262231	0.35942
Enterococcus sp. ZM15 OQ587833	M.morganii ZW59-1 JX393016	0.375354
Enterococcus sp. ZM15 OQ587833	M.morganii RBS11 OQ644263	0.374335
Enterococcus sp. ZM15 OQ587833	M.morganii MS1 MG654671	0.364597
Enterococcus sp. ZM15 OQ587833	M.morganii 34Kp1 KT825803	0.364598
Enterococcus sp. ZM15 OQ587833	M.morganii subsp.morganii M01 ON459765	0.367898
Enterococcus sp. ZM15 OQ587833	Campylobacter jejuni 99-7046 HM581889	1.34467
Escherichia sp. SCU-B2 MN211527	S.sonnei 1915 MT597734	0.0148308
Escherichia sp. SCU-B2 MN211527	S.sonnei 1658 MT597535	0.0101686
Escherichia sp. SCU-B2 MN211527	S.sonnei Uyi-30 MT507223	0.0130077
Escherichia sp. SCU-B2 MN211527	S.sonnei O190087 MT262990	0.0187647
Escherichia sp. SCU-B2 MN211527	E.coli UFV-145 MN546000	0.0154867
Escherichia sp. SCU-B2 MN211527	Shigella sp. NCCP-2315 LC705351	0.0202467
Escherichia sp. SCU-B2 MN211527	S.sonnei AJ10 OR260095	0.0104831
Escherichia sp. SCU-B2 MN211527	Morganella sp. PX12-19 OP782105	0.0807365
Escherichia sp. SCU-B2 MN211527	Morganella sp. WWTP-0321-AS-MB50-D4 OQ160666	0.0730634
Escherichia sp. SCU-B2 MN211527	M.morganii AJ12 OR260272	0.0791878
Escherichia sp. SCU-B2 MN211527	M.morganii M2-4-2 MW375532	0.0935897
Escherichia sp. SCU-B2 MN211527	M.morganii FITMJ-15 MN262231	0.0755585
Escherichia sp. SCU-B2 MN211527	M.morganii ZW59-1 JX393016	0.0914928
Escherichia sp. SCU-B2 MN211527	M.morganii RBS11 OQ644263	0.0904738
Escherichia sp. SCU-B2 MN211527	M.morganii MS1 MG654671	0.0807364
Escherichia sp. SCU-B2 MN211527	M.morganii 34Kp1 KT825803	0.0807365
Escherichia sp. SCU-B2 MN211527	M.morganii subsp.morganii M01 ON459765	0.0840373
Escherichia sp. SCU-B2 MN211527	Campylobacter jejuni 99-7046 HM581889	1.31223
M.morganii 34Kp1 KT825803	M.morganii subsp.morganii M01 ON459765	0.0136566
M.morganii 34Kp1 KT825803	Campylobacter jejuni 99-7046 HM581889	1.32512
M.morganii AJ12 OR260272	M.morganii M2-4-2 MW375532	0.0251145
M.morganii AJ12 OR260272	M.morganii FITMJ-15 MN262231	0.0070833
M.morganii AJ12 OR260272	M.morganii ZW59-1 JX393016	0.0230176
M.morganii AJ12 OR260272	M.morganii RBS11 OQ644263	0.0219986
M.morganii AJ12 OR260272	M.morganii MS1 MG654671	0.0122612
M.morganii AJ12 OR260272	M.morganii 34Kp1 KT825803	0.0122613
M.morganii AJ12 OR260272	M.morganii subsp.morganii M01 ON459765	0.0155621
M.morganii AJ12 OR260272	Campylobacter jejuni 99-7046 HM581889	1.32357
M.morganii FITMJ-15 MN262231	M.morganii ZW59-1 JX393016	0.0159346
M.morganii FITMJ-15 MN262231	M.morganii RBS11 OQ644263	0.0149156
M.morganii FITMJ-15 MN262231	M.morganii MS1 MG654671	0.00517818
M.morganii FITMJ-15 MN262231	M.morganii 34Kp1 KT825803	0.00517834
M.morganii FITMJ-15 MN262231	M.morganii subsp.morganii M01 ON459765	0.00847914
M.morganii FITMJ-15 MN262231	Campylobacter jejuni 99-7046 HM581889	1.31994
M.morganii M2-4-2 MW375532	M.morganii FITMJ-15 MN262231	0.0180316
M.morganii M2-4-2 MW375532	M.morganii ZW59-1 JX393016	0.00741508
M.morganii M2-4-2 MW375532	M.morganii RBS11 OQ644263	0.0171459
M.morganii M2-4-2 MW375532	M.morganii MS1 MG654671	0.0232089
M.morganii M2-4-2 MW375532	M.morganii 34Kp1 KT825803	0.023209
M.morganii M2-4-2 MW375532	M.morganii subsp.morganii M01 ON459765	0.0191714
M.morganii M2-4-2 MW375532	Campylobacter jejuni 99-7046 HM581889	1.33797
M.morganii MS1 MG654671	M.morganii 34Kp1 KT825803	4.69195e-07
M.morganii MS1 MG654671	M.morganii subsp.morganii M01 ON459765	0.0136565
M.morganii MS1 MG654671	Campylobacter jejuni 99-7046 HM581889	1.32512
M.morganii RBS11 OQ644263	M.morganii MS1 MG654671	0.0200929
M.morganii RBS11 OQ644263	M.morganii 34Kp1 KT825803	0.0200931
M.morganii RBS11 OQ644263	M.morganii subsp.morganii M01 ON459765	0.0160554
M.morganii RBS11 OQ644263	Campylobacter jejuni 99-7046 HM581889	1.33486
M.morganii subsp.morganii M01 ON459765	Campylobacter jejuni 99-7046 HM581889	1.32842
M.morganii ZW59-1 JX393016	M.morganii RBS11 OQ644263	0.0150489
M.morganii ZW59-1 JX393016	M.morganii MS1 MG654671	0.021112
M.morganii ZW59-1 JX393016	M.morganii 34Kp1 KT825803	0.0211121
M.morganii ZW59-1 JX393016	M.morganii subsp.morganii M01 ON459765	0.0170745
M.morganii ZW59-1 JX393016	Campylobacter jejuni 99-7046 HM581889	1.33588
Morganella sp. PX12-19 OP782105	Morganella sp. WWTP-0321-AS-MB50-D4 OQ160666	0.00767348
Morganella sp. PX12-19 OP782105	M.morganii AJ12 OR260272	0.0122613
Morganella sp. PX12-19 OP782105	M.morganii M2-4-2 MW375532	0.023209
Morganella sp. PX12-19 OP782105	M.morganii FITMJ-15 MN262231	0.00517834
Morganella sp. PX12-19 OP782105	M.morganii ZW59-1 JX393016	0.0211121
Morganella sp. PX12-19 OP782105	M.morganii RBS11 OQ644263	0.0200931
Morganella sp. PX12-19 OP782105	M.morganii MS1 MG654671	4.69195e-07
Morganella sp. PX12-19 OP782105	M.morganii 34Kp1 KT825803	3.12796e-07
Morganella sp. PX12-19 OP782105	M.morganii subsp.morganii M01 ON459765	0.0136566
Morganella sp. PX12-19 OP782105	Campylobacter jejuni 99-7046 HM581889	1.32512
Morganella sp. WWTP-0321-AS-MB50-D4 OQ160666	M.morganii AJ12 OR260272	0.0061247
Morganella sp. WWTP-0321-AS-MB50-D4 OQ160666	M.morganii M2-4-2 MW375532	0.0205267
Morganella sp. WWTP-0321-AS-MB50-D4 OQ160666	M.morganii FITMJ-15 MN262231	0.00249545
Morganella sp. WWTP-0321-AS-MB50-D4 OQ160666	M.morganii ZW59-1 JX393016	0.0184298
Morganella sp. WWTP-0321-AS-MB50-D4 OQ160666	M.morganii RBS11 OQ644263	0.0174107
Morganella sp. WWTP-0321-AS-MB50-D4 OQ160666	M.morganii MS1 MG654671	0.00767332
Morganella sp. WWTP-0321-AS-MB50-D4 OQ160666	M.morganii 34Kp1 KT825803	0.00767348
Morganella sp. WWTP-0321-AS-MB50-D4 OQ160666	M.morganii subsp.morganii M01 ON459765	0.0109743
Morganella sp. WWTP-0321-AS-MB50-D4 OQ160666	Campylobacter jejuni 99-7046 HM581889	1.31745
S.flexneri A6 GQ304782	Escherichia sp. SCU-B2 MN211527	0.0121595
S.flexneri A6 GQ304782	S.sonnei 1915 MT597734	0.0237862
S.flexneri A6 GQ304782	S.sonnei 1658 MT597535	0.019124
S.flexneri A6 GQ304782	S.sonnei Uyi-30 MT507223	0.0219631
S.flexneri A6 GQ304782	S.sonnei O190087 MT262990	0.0137793
S.flexneri A6 GQ304782	E.coli UFV-145 MN546000	0.00667995
S.flexneri A6 GQ304782	Shigella sp. NCCP-2315 LC705351	0.0114399
S.flexneri A6 GQ304782	S.sonnei AJ10 OR260095	0.00167672
S.flexneri A6 GQ304782	Morganella sp. PX12-19 OP782105	0.0866267
S.flexneri A6 GQ304782	Morganella sp. WWTP-0321-AS-MB50-D4 OQ160666	0.0789535
S.flexneri A6 GQ304782	M.morganii AJ12 OR260272	0.0850779
S.flexneri A6 GQ304782	M.morganii M2-4-2 MW375532	0.0994799
S.flexneri A6 GQ304782	M.morganii FITMJ-15 MN262231	0.0814486
S.flexneri A6 GQ304782	M.morganii ZW59-1 JX393016	0.0973829
S.flexneri A6 GQ304782	M.morganii RBS11 OQ644263	0.0963639
S.flexneri A6 GQ304782	M.morganii MS1 MG654671	0.0866265
S.flexneri A6 GQ304782	M.morganii 34Kp1 KT825803	0.0866267
S.flexneri A6 GQ304782	M.morganii subsp.morganii M01 ON459765	0.0899274
S.flexneri A6 GQ304782	Campylobacter jejuni 99-7046 HM581889	1.31812
S.sonnei 1658 MT597535	S.sonnei Uyi-30 MT507223	0.00283955
S.sonnei 1658 MT597535	S.sonnei O190087 MT262990	0.0257292
S.sonnei 1658 MT597535	E.coli UFV-145 MN546000	0.0224512
S.sonnei 1658 MT597535	Shigella sp. NCCP-2315 LC705351	0.0272112
S.sonnei 1658 MT597535	S.sonnei AJ10 OR260095	0.0174476
S.sonnei 1658 MT597535	Morganella sp. PX12-19 OP782105	0.087701
S.sonnei 1658 MT597535	Morganella sp. WWTP-0321-AS-MB50-D4 OQ160666	0.0800279
S.sonnei 1658 MT597535	M.morganii AJ12 OR260272	0.0861523
S.sonnei 1658 MT597535	M.morganii M2-4-2 MW375532	0.100554
S.sonnei 1658 MT597535	M.morganii FITMJ-15 MN262231	0.082523
S.sonnei 1658 MT597535	M.morganii ZW59-1 JX393016	0.0984573
S.sonnei 1658 MT597535	M.morganii RBS11 OQ644263	0.0974383
S.sonnei 1658 MT597535	M.morganii MS1 MG654671	0.0877009
S.sonnei 1658 MT597535	M.morganii 34Kp1 KT825803	0.087701
S.sonnei 1658 MT597535	M.morganii subsp.morganii M01 ON459765	0.0910018
S.sonnei 1658 MT597535	Campylobacter jejuni 99-7046 HM581889	1.31919
S.sonnei 1915 MT597734	S.sonnei 1658 MT597535	0.0158606
S.sonnei 1915 MT597734	S.sonnei Uyi-30 MT507223	0.0186997
S.sonnei 1915 MT597734	S.sonnei O190087 MT262990	0.0303913
S.sonnei 1915 MT597734	E.coli UFV-145 MN546000	0.0271133
S.sonnei 1915 MT597734	Shigella sp. NCCP-2315 LC705351	0.0318733
S.sonnei 1915 MT597734	S.sonnei AJ10 OR260095	0.0221098
S.sonnei 1915 MT597734	Morganella sp. PX12-19 OP782105	0.0923632
S.sonnei 1915 MT597734	Morganella sp. WWTP-0321-AS-MB50-D4 OQ160666	0.08469
S.sonnei 1915 MT597734	M.morganii AJ12 OR260272	0.0908144
S.sonnei 1915 MT597734	M.morganii M2-4-2 MW375532	0.105216
S.sonnei 1915 MT597734	M.morganii FITMJ-15 MN262231	0.0871851
S.sonnei 1915 MT597734	M.morganii ZW59-1 JX393016	0.103119
S.sonnei 1915 MT597734	M.morganii RBS11 OQ644263	0.1021
S.sonnei 1915 MT597734	M.morganii MS1 MG654671	0.092363
S.sonnei 1915 MT597734	M.morganii 34Kp1 KT825803	0.0923632
S.sonnei 1915 MT597734	M.morganii subsp.morganii M01 ON459765	0.095664
S.sonnei 1915 MT597734	Campylobacter jejuni 99-7046 HM581889	1.32386
S.sonnei AJ10 OR260095	Morganella sp. PX12-19 OP782105	0.0849502
S.sonnei AJ10 OR260095	Morganella sp. WWTP-0321-AS-MB50-D4 OQ160666	0.0772771
S.sonnei AJ10 OR260095	M.morganii AJ12 OR260272	0.0834015
S.sonnei AJ10 OR260095	M.morganii M2-4-2 MW375532	0.0978035
S.sonnei AJ10 OR260095	M.morganii FITMJ-15 MN262231	0.0797722
S.sonnei AJ10 OR260095	M.morganii ZW59-1 JX393016	0.0957065
S.sonnei AJ10 OR260095	M.morganii RBS11 OQ644263	0.0946875
S.sonnei AJ10 OR260095	M.morganii MS1 MG654671	0.0849501
S.sonnei AJ10 OR260095	M.morganii 34Kp1 KT825803	0.0849502
S.sonnei AJ10 OR260095	M.morganii subsp.morganii M01 ON459765	0.088251
S.sonnei AJ10 OR260095	Campylobacter jejuni 99-7046 HM581889	1.31644
S.sonnei O190087 MT262990	E.coli UFV-145 MN546000	0.0171064
S.sonnei O190087 MT262990	Shigella sp. NCCP-2315 LC705351	0.0218664
S.sonnei O190087 MT262990	S.sonnei AJ10 OR260095	0.0121029
S.sonnei O190087 MT262990	Morganella sp. PX12-19 OP782105	0.0932318
S.sonnei O190087 MT262990	Morganella sp. WWTP-0321-AS-MB50-D4 OQ160666	0.0855586
S.sonnei O190087 MT262990	M.morganii AJ12 OR260272	0.091683
S.sonnei O190087 MT262990	M.morganii M2-4-2 MW375532	0.106085
S.sonnei O190087 MT262990	M.morganii FITMJ-15 MN262231	0.0880537
S.sonnei O190087 MT262990	M.morganii ZW59-1 JX393016	0.103988
S.sonnei O190087 MT262990	M.morganii RBS11 OQ644263	0.102969
S.sonnei O190087 MT262990	M.morganii MS1 MG654671	0.0932316
S.sonnei O190087 MT262990	M.morganii 34Kp1 KT825803	0.0932318
S.sonnei O190087 MT262990	M.morganii subsp.morganii M01 ON459765	0.0965326
S.sonnei O190087 MT262990	Campylobacter jejuni 99-7046 HM581889	1.32473
S.sonnei Uyi-30 MT507223	S.sonnei O190087 MT262990	0.0285682
S.sonnei Uyi-30 MT507223	E.coli UFV-145 MN546000	0.0252903
S.sonnei Uyi-30 MT507223	Shigella sp. NCCP-2315 LC705351	0.0300503
S.sonnei Uyi-30 MT507223	S.sonnei AJ10 OR260095	0.0202867
S.sonnei Uyi-30 MT507223	Morganella sp. PX12-19 OP782105	0.0905401
S.sonnei Uyi-30 MT507223	Morganella sp. WWTP-0321-AS-MB50-D4 OQ160666	0.082867
S.sonnei Uyi-30 MT507223	M.morganii AJ12 OR260272	0.0889913
S.sonnei Uyi-30 MT507223	M.morganii M2-4-2 MW375532	0.103393
S.sonnei Uyi-30 MT507223	M.morganii FITMJ-15 MN262231	0.0853621
S.sonnei Uyi-30 MT507223	M.morganii ZW59-1 JX393016	0.101296
S.sonnei Uyi-30 MT507223	M.morganii RBS11 OQ644263	0.100277
S.sonnei Uyi-30 MT507223	M.morganii MS1 MG654671	0.09054
S.sonnei Uyi-30 MT507223	M.morganii 34Kp1 KT825803	0.0905401
S.sonnei Uyi-30 MT507223	M.morganii subsp.morganii M01 ON459765	0.0938409
S.sonnei Uyi-30 MT507223	Campylobacter jejuni 99-7046 HM581889	1.32203
Shigella sp. NCCP-2315 LC705351	S.sonnei AJ10 OR260095	0.00976384
Shigella sp. NCCP-2315 LC705351	Morganella sp. PX12-19 OP782105	0.0947138
Shigella sp. NCCP-2315 LC705351	Morganella sp. WWTP-0321-AS-MB50-D4 OQ160666	0.0870406
Shigella sp. NCCP-2315 LC705351	M.morganii AJ12 OR260272	0.093165
Shigella sp. NCCP-2315 LC705351	M.morganii M2-4-2 MW375532	0.107567
Shigella sp. NCCP-2315 LC705351	M.morganii FITMJ-15 MN262231	0.0895357
Shigella sp. NCCP-2315 LC705351	M.morganii ZW59-1 JX393016	0.10547
Shigella sp. NCCP-2315 LC705351	M.morganii RBS11 OQ644263	0.104451
Shigella sp. NCCP-2315 LC705351	M.morganii MS1 MG654671	0.0947136
Shigella sp. NCCP-2315 LC705351	M.morganii 34Kp1 KT825803	0.0947138
Shigella sp. NCCP-2315 LC705351	M.morganii subsp.morganii M01 ON459765	0.0980146
Shigella sp. NCCP-2315 LC705351	Campylobacter jejuni 99-7046 HM581889	1.32621
