# Supplementary material for: Zero budget natural farming components Jeevamrit and Beejamrit augment Spinacia oleracea L. (spinach) growth by ameliorating the negative impacts of the salt and drought stress
Source: Front Microbiol. 2024 Mar 12;15:1326390. doi: 10.3389/fmicb.2024.1326390 (PMC10963433; doi:10.3389/fmicb.2024.1326390)
Supplement: Supplementary file 6 [file Table_6.xlsx]

## Sheet: Supplementary Table 6
Supplementary Table 6 Data used for the correlation analysis.
PGP Traits	IAA	GA3	Ammonia	ACC Demainase	EPS	P solubilization	K solubilization	Zn solubilisation	DPPH(Drought.Avg)	DPPH(Salt.Avg)
Enterococcus faecalis AJ9	98.4	53.8	4.9	11.5	24.6	41.3	29.3	24.6	32.3333	29.75
Bacillus tequilensis AJ5	88.3	64.9	5.8	10.7	18.5	26.5	35.7	31.7	30.2222	28.75
Shigella sonnei AJ10	46.9	29.3	3.5	8.2	20.1	38.1	21.6	45.2	32.3333	35
Morganella morganii AJ12	76.9	36.4	4.2	13.9	17.9	43.6	18.2	0	27.8889	30
Bacillus tropicus AJ8	114.8	71.1	5.1	15.7	29.4	31.9	0	37.9	32	32.5
