# Supplementary material for: Zero budget natural farming components Jeevamrit and Beejamrit augment Spinacia oleracea L. (spinach) growth by ameliorating the negative impacts of the salt and drought stress
Source: Front Microbiol. 2024 Mar 12;15:1326390. doi: 10.3389/fmicb.2024.1326390 (PMC10963433; doi:10.3389/fmicb.2024.1326390)
Supplement: Supplementary file 7 [file Table_7.xlsx]

## Sheet: Supplementary Table 7
Supplementary Table 7 Results of the correlation analysis.
Tests	IAA	GA3	Ammonia	ACC-Demainase	EPS	P-solubilization	K-solubilization	Zn-solubilisation	DPPH(Drought.Avg)	DPPH(Salt.Avg)
IAA	1
GA3	0.889658	1
Ammonia	0.758056	0.905329	1
ACC-Demainase	0.773353	0.526099	0.348404	1
EPS	0.70678	0.598267	0.231807	0.533846	1
P-solubilization	-0.313535	-0.707153	-0.702207	0.0121561	-0.136607	1
K-solubilization	-0.33774	-0.171305	0.21192	-0.690375	-0.665317	-0.0776466	1
Zn-solubilisation	-0.0943991	0.222051	0.0116262	-0.422473	0.39714	-0.555277	-0.0989931	1
DPPH(Drought.Avg)	0.099458	0.213605	-0.0344137	-0.310235	0.637871	-0.192942	-0.113706	0.842316	1
DPPH(Salt.Avg)	-0.479691	-0.42284	-0.720173	-0.27205	0.246626	0.128258	-0.507739	0.612777	0.516184	1
